# Supplementary material for: Redefining the transcriptional regulatory dynamics of classically and alternatively activated macrophages by deepCAGE transcriptomics
Source: Nucleic Acids Res. 2015 Jun 27;43(14):6969–82. doi: 10.1093/nar/gkv646 (PMC4538831; doi:10.1093/nar/gkv646)
Supplement: SUPPLEMENTARY DATA [file supp_gkv646_nar-00633-h-2015-File007.xlsx]

## Sheet: 1A
		Supplementary table 1A Sample quality assessment
		Library Name	Number of mapped tag Counts	RIN value of RNA
		Unstimulated_0h_rep1	787836	10
		Unstimulated_0h_rep2	2220258	10
		Unstimulated_0h_rep3	9931810	9.5
		IFNg_002hr_biol_rep1	956221	8.8
		IFNg_002hr_biol_rep2	2381597	10
		IFNg_002hr_biol_rep3	16106194	9.4
		IFNg_004hr_biol_rep1	798651	9
		IFNg_004hr_biol_rep2	2655669	10
		IFNg_004hr_biol_rep3	15095097	9.8
		IFNg_006hr_biol_rep1	1104800	10
		IFNg_006hr_biol_rep2	1748390	10
		IFNg_006hr_biol_rep3	14303034	9.1
		IFNg_012hr_biol_rep1	914362	9.9
		IFNg_012hr_biol_rep2	2919074	10
		IFNg_012hr_biol_rep3	14505985	10
		IFNg_024hr_biol_rep1	733725	10
		IFNg_024hr_biol_rep2	1721441	10
		IFNg_024hr_biol_rep3	16279576	10
		IFNg_024hr_biol_rep4	7981789	10
		IL-4IL-13_002hr_biol_rep1	996058	8.5
		IL-4IL-13_002hr_biol_rep2	937963	10
		IL-4IL-13_002hr_biol_rep3	12670597	9.9
		IL-4IL-13_004hr_biol_rep1	900932	10
		IL-4IL-13_004hr_biol_rep2	848179	10
		IL-4IL-13_004hr_biol_rep3	15426396	10
		IL-4IL-13_006hr_biol_rep1	1743001	10
		IL-4IL-13_006hr_biol_rep2	713918	9.8
		IL-4IL-13_006hr_biol_rep3	15185356	10
		IL-4IL-13_012hr_biol_rep1	1927283	9.9
		IL-4IL-13_012hr_biol_rep2	884815	9.8
		IL-4IL-13_012hr_biol_rep3	15402034	10
		IL-4IL-13_024hr_biol_rep1	1144790	9.6
		IL-4IL-13_024hr_biol_rep2	1175938	8.7
		IL-4IL-13_024hr_biol_rep3	14613732	10
		IL-4IL-13_024hr_biol_rep4	14116270	10
		Unstimulated_24h_rep1	1166892	9.9
		Unstimulated_24h_rep2	1395430	9.9
		Unstimulated_24h_rep3	15090860	7.5
		Unstimulated_24h_rep4	6910656	10

## Sheet: 1B
		Supplementary Table 1B Differentially expressed up- or down- regulated promotres in unstimulated_24h BMDMs
					Log fold change (log FC)	Expression (TPM)
		Cluster	PromoterName	Symbol	24h	0h	24hr
		chr12:113858278..113858295,+	p1@Adssl1	Adssl1	2.86379	7.6713	61.0772
		chr10:57504720..57504745,+	p1@Fabp7	Fabp7	4.59596	0.297432	13.3427
		chr10:57504665..57504709,+	p2@Fabp7	Fabp7	3.88859	1.45092	11.3264
		chr9:77602333..77602348,+	p1@Gclc	Gclc	2.75936	1.94752	14.6515
		chr3:121948694..121948747,+	p2@Gclm	Gclm	2.8749	12.1933	92.3211
		chr6:49006776..49006780,-	p17@Gpnmb	Gpnmb	6.35433	1.50791	17.6273
