# Supplementary material for: Redefining the transcriptional regulatory dynamics of classically and alternatively activated macrophages by deepCAGE transcriptomics
Source: Nucleic Acids Res. 2015 Jun 27;43(14):6969–82. doi: 10.1093/nar/gkv646 (PMC4538831; doi:10.1093/nar/gkv646)
Supplement: SUPPLEMENTARY DATA [file supp_gkv646_nar-00633-h-2015-File008.xlsx]

## Sheet: 2A
	Supplementary table 2A. Motif Activity Response Analysis of M(IFNγ)
	Motif	Unstimulate 0h_rep1	Unstimulated 0h_rep2	Unstimulated 0h_rep3	IFNγ 2h_rep1	IFNγ 2h_rep2	IFNg 2h_rep3	IFNg 4h_rep1	IFNg 4h_rep2	IFNg 4h_rep3	IFNg 6h_rep1	IFNg 6h_rep2	IFNg 6h_rep3	IFNg 12h_rep1	IFNg 12h_rep2	IFNg 12h_rep3	IFNg 24h_rep1	IFNg 24h_rep2	IFNg 24h_rep3	IFNg 24h_rep4	z- Score
	NFKB1_REL_RELA	-0.312168	-0.118262	-0.271623	0.565928	0.102013	-0.0813705	0.535573	0.00485897	-0.235002	0.484121	-0.0869655	-0.286921	0.340477	-0.105632	-0.276286	-0.11087	-0.224507	-0.274103	0.350738	8.17452
	IRF1,2	-0.51633	-0.264534	-0.243428	-0.0335664	0.0182436	0.201786	0.359831	0.0892143	0.260098	0.453112	0.0151016	0.199626	0.121303	-0.158806	0.0137543	-0.160878	-0.389747	-0.235251	0.270471	7.10269
	FOXP1	-0.0862165	0.0265567	-0.0470897	0.124382	-0.0943423	-0.0517993	0.105009	-0.12528	-0.0423204	0.0983685	-0.0404909	-0.0337334	0.169044	-0.127574	-0.0648805	0.14772	-0.0601339	-0.0786407	0.181422	6.51522
	IRF7	-0.337747	-0.28076	-0.0585006	0.0329614	0.0615046	0.440948	0.102608	-0.00765404	0.338425	0.303901	-0.0786669	0.191535	0.0388145	-0.149664	0.071866	-0.255714	-0.348632	-0.0358448	-0.0293801	4.83784
	TBP	-0.1023	0.113543	-0.160729	0.258191	0.119859	-0.146379	0.325643	0.111668	-0.152787	0.297102	0.053618	-0.206463	0.160892	-0.0687152	-0.262199	-0.0348574	-0.0697371	-0.283089	0.0467401	3.89643
	FOS_FOS{B,L1}_JUN{B,D}	0.147371	0.0112129	-0.0438042	0.649916	0.207317	0.140626	0.313309	-0.000602273	-0.0242538	0.0367261	-0.130683	-0.130966	-0.223777	-0.129029	-0.215355	-0.171184	-0.21343	-0.21648	-0.00691366	3.77685
	ZNF143	0.0100811	-0.0231933	0.0296731	-0.123716	-0.0119537	0.00621724	-0.0967321	0.031603	0.019794	-0.0605896	0.0374713	0.0357142	-0.0463513	0.0349225	0.0480519	0.0229613	0.0311151	0.0762122	-0.0212807	3.31502
	ETS1,2	0.0617193	0.00242285	0.0907876	-0.104248	0.0335625	0.0608043	-0.226985	0.0283712	0.0340088	-0.19066	0.00972005	0.0673813	-0.150553	0.0593693	0.11586	-0.12199	0.0928015	0.186643	-0.0490154	3.26367
	MYFfamily	0.0188637	-0.0444142	0.0545499	-0.0113383	-0.0521687	0.0540284	-0.0587839	-0.0320877	0.0612379	-0.0735879	-0.0353649	0.0650464	-0.0573877	0.00304172	0.0569839	-0.0820288	0.0403777	0.101003	-0.00797023	3.11891
	ATF2	-0.145357	-0.237045	-0.129636	0.432486	-0.00634808	0.0540151	0.551766	-0.156661	-0.111876	0.414293	-0.236999	-0.215489	0.430868	-0.257377	-0.240737	0.0411291	-0.248991	-0.220794	0.282755	2.96833
	STAT2,4,6	-0.192909	-0.107851	-0.140329	0.204551	0.119921	0.161042	0.158358	0.0589836	0.0490652	0.132843	0.0421275	-0.0624372	-0.0390303	-0.0326761	-0.134092	-0.026167	-0.0880782	-0.180474	0.0771524	2.8288
	NRF1	0.0203542	-0.0195643	0.0145192	-0.100848	0.000118884	-0.00304581	-0.0568228	0.0350872	0.00581108	-0.028451	0.0238505	0.0112467	-0.0203534	0.0174752	0.0116541	0.0359882	0.00254197	0.0409435	0.00949438	2.79777
	NFY{A,B,C}	0.00464814	-0.00105576	0.0177737	-0.0749126	0.0198378	0.0106062	-0.0689419	0.035022	0.0050451	-0.0650458	0.0275072	0.0198249	-0.0145345	0.0254055	0.0157373	0.0177029	-0.00709948	0.035288	-0.00280854	2.78947
	NKX6-1,2	-0.0595172	-0.0999507	-0.162506	0.379782	-0.0410944	-0.129422	0.306631	-0.150751	-0.233524	0.220542	-0.0656946	-0.326697	0.490008	-0.231719	-0.37376	0.398354	-0.0506022	-0.297938	0.427861	2.75579
	TFAP2B	-0.0919782	-0.0486576	0.013635	-0.00741919	-0.0459491	0.0130148	-0.00353373	-0.0569664	0.0505009	0.0205769	-0.0300085	0.020049	0.0308827	-0.020931	0.021173	-0.0376713	0.0245838	0.0265191	0.12218	2.71547
	ELK1,4_GABP{A,B1}	-0.0203916	-0.0320392	0.00654185	-0.138253	0.00513642	0.00748182	-0.0274827	0.0384799	0.0152736	-0.00564126	0.036864	0.0179133	0.000255305	-0.0121048	0.0099409	-0.017218	-0.0296955	0.030849	0.11409	2.68841
	NKX2-2,8	-0.279937	0.0665733	-0.263028	0.118156	0.261437	-0.133714	0.0861143	0.1923	-0.226724	0.253155	0.171229	-0.285548	0.293165	0.0168917	-0.291569	0.178207	0.00956395	-0.36222	0.195946	2.52716
	HIF1A	-0.0628019	-0.0983614	-0.11463	0.0123939	-0.0351742	-0.100952	0.163491	0.00430017	-0.0931809	0.179276	-0.00729374	-0.115934	0.145892	-0.0689148	-0.0858463	0.0665554	-0.0808013	-0.0905572	0.382539	2.35029
	FOX{D1,D2}	-0.0780551	-0.172035	0.0834728	0.260498	-0.0323066	0.199288	0.0976942	-0.133496	0.0806253	0.00208765	-0.0530256	0.0743406	-0.0470332	-0.0208966	0.0919102	-0.240949	0.0418213	0.148344	-0.302284	2.34286
	NKX2-3_NKX2-5	0.431471	-0.0727031	0.410362	0.179867	-0.289441	0.277078	0.259228	-0.470882	0.224494	0.0141994	-0.501618	0.294067	0.0489439	-0.29789	0.265111	-0.476937	0.228604	0.365144	-0.8891	2.29421
	SP1	-0.0115301	-0.0059607	0.0154861	-0.0167522	0.000716998	0.0174395	-0.0295737	0.0075669	0.0131849	-0.0381434	0.0110197	-0.00301102	-0.032708	0.0157731	-0.00312349	-0.00170476	0.019815	0.0245887	0.0169163	2.28938
	HOXA9_MEIS1	0.0427663	0.419624	-0.0751739	-0.101151	0.166125	-0.237089	0.226374	-0.000978351	-0.300159	0.201754	-0.00348165	-0.330962	0.37471	0.0926071	-0.226209	0.100025	0.0979251	-0.253955	-0.192754	2.27874
	XCPE1{core}	0.0065123	0.0330952	0.0196464	-0.0633305	0.0121664	0.0065958	-0.082955	0.025439	0.0121871	-0.0783209	0.0422847	0.00380498	-0.0511896	0.0297803	0.00399439	0.0138307	0.0448893	0.0300806	-0.0085112	2.21434
	EVI1	0.27709	0.196896	-0.0434192	0.225155	-0.0441223	-0.188997	0.0675304	-0.10566	-0.166239	0.155122	-0.0971061	-0.103355	0.149883	-0.121452	-0.127129	0.279327	-0.101245	-0.271257	0.0189792	2.19313
	GTF2I	-0.0197844	-0.0529291	0.0250969	-0.0187251	-0.0469409	0.0066962	0.0283877	-0.00736867	0.0494371	-0.018124	-0.00653891	0.0449916	-0.0491409	0.00266829	0.0453918	-0.0684613	0.0185352	0.0616123	0.00519631	2.16833
	SPI1	-0.0597266	-0.0243274	0.032599	-0.116358	0.00149486	0.0376428	-0.0305136	0.00300592	0.0411273	-0.0290919	-0.0136674	0.0300738	-0.00175239	0.01504	0.0323177	-0.00168778	0.0508794	0.062257	-0.0293125	2.14388
	EGR1..3	-0.0291931	-0.050308	-0.00489832	0.047717	-0.00968011	0.00720244	0.0672708	-0.0123168	0.0193665	0.0575496	-0.0384896	-0.0156702	0.00470596	-0.0354776	-0.0329348	-0.0685723	-0.00822695	-0.00725637	0.109212	2.12344
	bHLH_family	0.127418	0.0672941	0.133499	-0.136951	-0.0783441	0.0336888	-0.259496	-0.108691	0.060494	-0.210381	-0.0269192	0.0514356	-0.110312	-0.00321669	0.0926839	0.058969	0.200214	0.18044	-0.0718251	2.08648
	PATZ1	0.0357528	-0.0227538	0.0317045	-0.00273019	-0.0601632	0.0133502	0.0164022	-0.0140379	0.0461644	-0.0227049	-0.0101138	0.0351435	-0.0540288	-0.00287441	0.0398923	-0.0656768	0.0437451	0.0563872	-0.0634583	2.08554
	TLX2	-0.262176	0.109313	-0.268899	-0.0184623	0.0968418	-0.201597	0.424164	0.124986	-0.165119	0.486525	0.156473	-0.231611	0.204948	0.0198558	-0.26269	0.179569	-0.0660375	-0.384509	0.0584256	2.06635
	FOX{F1,F2,J1}	-0.243106	-0.0671314	-0.255419	0.54678	-0.0495156	-0.0819565	0.451075	-0.11963	-0.221918	0.468207	-0.0686832	-0.367106	0.307585	-0.220784	-0.340295	-0.0387957	-0.122038	-0.314721	0.737452	2.05915
	RREB1	-0.032059	0.00125437	0.047062	-0.0614193	0.016806	0.0434376	-0.0453905	0.0218455	0.0717496	-0.0537341	0.00136999	0.054739	-0.0767656	0.0265409	0.0248539	-0.0342435	0.0336806	0.0421598	-0.0818874	2.03728
	CEBPA,B_DDIT3	-0.300423	0.0353522	-0.0763372	-0.0565604	0.0967877	-0.0921367	0.443838	0.201514	-0.0204096	0.331899	-0.00443745	-0.140436	0.126873	-0.0850333	-0.252185	0.0524118	0.00498146	-0.151899	-0.1138	2.01732
	HLF	-0.0551652	-0.108603	-0.159273	0.463954	-0.0196458	-0.0213701	0.466846	0.000482388	0.00415525	0.295422	-0.0991456	-0.0999794	0.240879	-0.204765	-0.17093	-0.0222622	-0.143802	-0.283538	-0.0832579	1.94032
	YY1	-0.00635335	-0.0123874	0.0228505	-0.105565	0.0353758	0.0160475	-0.0692453	0.0583506	0.00958736	-0.0402563	0.0326978	0.0208637	-0.00647803	0.036521	0.0126891	-0.0334403	-0.0318932	0.0297976	0.0308372	1.93432
	NFE2	-0.216833	-0.026719	0.0474487	-0.0952347	0.0122198	-0.101533	0.187954	0.0248224	-0.123485	0.174213	-0.0700559	-0.147819	0.249899	-0.0080459	-0.137446	0.0694174	-0.224339	-0.0749983	0.460534	1.93283
	GATA6	0.0956745	0.0107801	0.155872	-0.292774	-0.123703	-0.0124165	-0.211428	-0.0981937	0.222119	-0.459267	0.0215012	0.267636	-0.0414905	0.135393	0.31195	0.00534351	0.0747385	0.301602	-0.363336	1.91066
	OCT4_SOX2{dimer}	0.0132018	-0.0439304	0.110578	0.0333182	-0.186952	0.0605535	-0.232194	-0.154777	0.183774	-0.0744381	-0.0871341	0.205746	0.113249	-0.0466123	0.228949	-0.0153567	-0.139343	0.13261	-0.101241	1.90817
	SREBF1,2	0.0970573	-0.0193911	0.0599493	0.0159519	-0.0101639	0.0535658	0.00708672	0.0296446	0.0422513	-0.084575	-0.0301982	0.0119243	-0.0677532	-0.0129665	0.00794809	-0.0840783	0.0557774	0.0766039	-0.148635	1.89423
	RFX1	-0.0375357	-0.00567918	0.0252932	-0.127435	0.0256136	-0.00747124	-0.0703835	0.0761014	-0.00983685	-0.0800779	0.0990233	-0.00359364	-0.0513581	0.0692356	0.00120558	0.0450857	0.039871	0.0154784	-0.00353699	1.89374
	POU5F1	-0.0605491	-0.00284405	-0.0499381	0.182155	0.0474995	-0.12763	0.1725	0.0112674	-0.113313	0.113825	0.00938749	-0.0893787	0.150294	-0.0471402	-0.107551	0.0267826	-0.0943597	-0.0686889	0.0476817	1.84848
	FOXL1	0.109479	-0.0129715	0.267407	0.147496	-0.19539	-0.00308971	-0.0653361	-0.170613	0.065612	-0.0497677	-0.149784	0.107041	-0.293872	0.017085	0.0925304	-0.240043	0.151234	0.207357	0.0156266	1.84565
	PAX2	0.0813611	0.0523639	-0.0482761	0.190952	0.0294435	-0.137438	-0.000924855	-0.0534976	-0.148427	0.0844731	-0.0927363	-0.161569	0.124375	-0.0742239	-0.116023	0.133809	0.0465826	-0.0884199	0.178175	1.83203
	MED-1{core}	-0.090407	-0.0613994	0.0304806	-0.0269732	-0.0377906	0.0375059	-0.00522785	0.000703905	0.0747384	0.0442504	-0.032042	0.0433557	0.0052006	-0.0061115	0.0407437	-0.0920612	-0.00982328	0.0532244	0.0316326	1.83106
	NFATC1..3	0.0137238	-0.12839	-0.0619669	0.332517	0.0916715	0.0771344	0.465854	0.0317431	-0.0342524	0.133503	-0.15363	-0.140156	-0.04894	-0.0331761	-0.167149	-0.0006754	-0.0837227	-0.104496	-0.189592	1.80572
	MZF1	-0.00254157	-0.0500482	0.0395838	-0.025152	-0.0407858	-0.00028176	-0.0162049	-0.013204	0.0395973	-0.0232067	-0.0267513	0.0267431	-0.00708887	0.0273733	0.0410665	0.0224502	0.0142004	0.0675631	-0.0733126	1.78994
	NKX2-1,4	0.111036	0.11973	-0.042812	0.0809155	0.0909528	-0.379835	0.0671206	0.163264	-0.205421	-0.110143	0.22299	-0.0565954	0.0095654	-0.0450324	-0.338252	0.648183	-0.237633	-0.415491	0.317458	1.77159
	ELF1,2,4	-0.0410574	0.00977512	0.00373048	-0.0919587	0.0297344	0.013679	-0.0535756	0.0330783	0.00732918	-0.0396784	0.0334556	-0.00389056	-0.00360696	0.0270175	0.00950603	-0.00468782	0.00937232	0.0310205	0.030757	1.76992
	FOXA2	-0.200107	-0.241959	-0.259762	0.0399296	0.010131	-0.016215	0.436057	0.114486	0.0625495	0.369993	0.0291058	-0.0495184	0.120584	-0.121853	-0.0411334	0.0228403	-0.144735	-0.19994	0.0695478	1.76241
	SPIB	0.0210279	-0.0453576	0.0670182	-0.0202247	-0.00175094	0.0449259	-0.0675419	-0.0134174	0.0505733	-0.0468766	-0.028348	0.07037	-0.0983755	0.00736392	0.0829853	-0.0670235	0.0522507	0.122127	-0.129726	1.7529
	NFE2L1	0.277005	0.0650715	0.0478401	0.140812	-0.000913581	-0.0467385	-0.113742	-0.0303517	-0.0584468	-0.29969	0.0224592	-0.0277822	-0.121973	0.0593613	0.0428219	0.0304824	0.159136	0.0165002	-0.161852	1.73603
	MAZ	-0.0445214	-0.0509426	0.019066	-0.0241869	-0.0135112	0.015464	0.00372583	0.00602713	0.038648	-0.0115515	-0.0207945	0.0220588	-0.00417508	0.00517738	0.0174439	-0.0307092	-0.00405098	0.0243778	0.0524545	1.72493
	JUN	-0.0848372	-0.110652	0.00760232	0.0548072	0.0269577	0.129521	0.0330066	0.00423169	0.0452992	0.0777145	-0.0666977	-0.0355119	-0.0621226	-0.068297	-0.057023	-0.0793407	-0.0544538	0.0310025	0.208794	1.71595
	SRF	0.0488863	0.0595233	-0.0399442	0.203889	0.157074	-0.0241073	0.17077	0.0396637	-0.130293	0.0518639	-0.0810851	-0.178826	0.0166884	-0.00421375	-0.0448733	-0.289314	0.00400114	-0.0131543	0.0534517	1.71041
	CDC5L	-0.0115345	0.17871	-0.0801485	0.227966	0.0195308	-0.210554	0.059688	-0.0531832	-0.258602	0.279197	0.0411566	-0.266216	0.318876	-0.130139	-0.236042	0.32358	-0.0150944	-0.24295	0.0557592	1.70755
	HBP1_HMGB_SSRP1_UBTF	0.0718891	-0.111685	0.102069	0.283202	-0.0776739	0.220454	-0.218225	-0.107687	0.153311	-0.332241	-0.198433	0.119616	-0.238988	-0.0130057	0.0906457	-0.0933193	0.0397661	0.205064	0.105242	1.70119
	RXR{A,B,G}_{NR1H2,PPAR}dimers	-0.0696191	0.122286	0.0476241	-0.164832	0.0290692	-0.0166427	-0.189539	0.0408277	0.0278798	-0.146809	0.117756	0.0612062	-0.183159	0.0545541	0.0664867	0.139703	0.0889225	0.0374236	-0.0631389	1.68682
	ONECUT1,2	0.20351	-0.259793	0.121655	0.229212	-0.458392	-0.0756519	0.00395113	-0.20862	0.0326677	-0.0259046	-0.193094	0.123365	0.0464072	-0.20171	0.0626926	0.432444	-0.126904	0.0806421	0.213524	1.66919
	FOSL2	0.0928414	0.0927473	-0.0520397	0.107122	0.0383755	-0.129606	0.360863	0.110884	-0.0809692	0.24528	-0.0334623	-0.124434	0.106227	-0.198938	-0.196736	-0.128494	-0.26789	-0.15481	0.213039	1.66437
	SNAI1..3	0.101735	-0.0359714	0.0528676	-0.0151557	-0.0623469	0.0293524	-0.0507178	-0.0301877	0.0613601	-0.134443	0.00355695	0.0942563	-0.0995702	0.0150921	0.0713233	-0.0208018	0.0215624	0.0719549	-0.0738657	1.66157
	E2F1..5	0.0331137	0.10975	0.107506	-0.180815	0.0570581	0.00402367	-0.230523	0.045058	0.0249733	-0.10425	0.0293962	0.0422693	-0.0209215	-0.0199825	0.0643055	-0.0519042	0.0526375	0.119742	-0.0814371	1.65149
	BPTF	-0.047746	-0.0637488	0.0763883	0.0683111	-0.0330783	0.163015	-0.0226568	-0.0985228	0.138127	-0.153151	-0.0985384	0.13989	-0.0507148	-0.0102373	0.113895	-0.0633997	-0.0557663	0.0954716	-0.0975375	1.639
	HNF4A_NR2F1,2	0.143486	0.0614798	-0.0321418	-0.0372152	0.071482	-0.0880956	0.0845195	0.0993387	-0.0729885	0.0199839	0.077525	-0.0276542	-0.144903	0.0909233	-0.0659889	-0.0850724	0.118698	-0.0549841	-0.158393	1.63795
	ALX1	0.359545	-0.0359566	-0.100086	0.288308	-0.139335	-0.233509	0.347063	-0.0724707	-0.203847	0.290071	-0.0917844	-0.262608	0.0116534	-0.175757	-0.0930913	-0.100816	-0.114618	-0.178605	0.505843	1.61034
	ALX4	-0.148608	0.0606123	-0.0271788	0.244772	0.170844	0.114634	0.261847	0.0506716	0.0133052	0.127006	-0.0247021	-0.04003	0.0904742	-0.0777454	-0.0271812	-0.498295	-0.390219	-0.0951064	0.194899	1.60448
	IKZF1	0.198128	-0.0301351	-0.0198097	0.18064	0.0313025	-0.0745041	0.350145	-0.103865	-0.0736829	0.243245	-0.131724	-0.0909031	0.0976104	-0.152884	-0.104321	-0.11224	-0.0406504	-0.11747	-0.0488811	1.60351
	FOXM1	0.0785389	-0.068409	0.157262	-0.109167	0.0483367	0.254424	-0.114184	-0.00892996	0.225233	-0.319856	0.0283046	0.165704	-0.530035	0.00313188	0.137934	-0.0735414	0.0901222	0.201454	-0.166324	1.59792
	ZIC1..3	0.0408982	-0.11077	-0.100827	0.261517	0.0269545	-0.09155	0.27623	-0.00774086	-0.0621203	0.144103	-0.108601	-0.098254	0.146038	-0.0897992	-0.1251	0.131147	-0.125004	-0.145656	0.0385347	1.58933
	RUNX1..3	0.0117027	-0.0247542	0.0681578	-0.0283725	0.0842751	0.096855	-0.00387472	0.0586487	0.0974133	-0.170808	-0.0236916	0.0101932	-0.131548	0.0401183	0.0257741	-0.0188405	0.0646937	0.0718513	-0.227794	1.56489
	POU2F1..3	-0.0676989	0.0724235	0.0624203	-0.166119	-0.00986242	0.0192419	-0.00424587	0.0282976	-0.0161106	-0.0598303	0.0577467	-0.0288607	-0.0940969	0.0723719	0.0196706	-0.0115672	0.119993	0.104517	-0.0982912	1.55307
	TGIF1	-0.07074	-0.0977199	0.0210762	-0.100214	-0.0306797	0.0751614	-0.0948292	-0.0499162	0.108763	-0.0317326	0.00897817	0.0960601	-0.190295	0.0293609	0.105746	0.0286241	0.124362	0.139216	-0.071221	1.51862
	HOX{A5,B5}	0.181545	0.0513507	-0.174884	0.372916	0.0887272	-0.0668537	0.442432	-0.0594193	-0.177119	0.192045	0.0282458	-0.143999	-0.108651	-0.110815	-0.128164	-0.192711	-0.182414	-0.0342187	0.0219861	1.50843
	HMGA1,2	-0.433401	-0.154343	0.0191698	0.149192	0.0392602	0.146891	0.143817	-0.0760199	0.0523827	0.0123991	-0.0602605	0.0175978	0.13559	-0.0876806	0.026795	-0.155181	-0.130424	-0.0116737	0.365889	1.50764
	ADNP_IRX_SIX_ZHX	0.0465575	0.0855615	-0.239307	0.343719	-0.131323	-0.228958	0.177818	-0.0569681	-0.241932	0.260232	0.0190878	-0.243936	0.123999	-0.0897219	-0.171614	0.121044	-0.0572381	-0.110798	0.393776	1.50714
	EP300	-0.108118	0.00411137	0.0423597	-0.0245039	0.0521153	0.101115	-0.0910126	0.0676513	0.0790952	-0.121763	0.0519968	0.0405808	-0.0196932	0.118762	0.0258649	-0.12633	0.0186944	0.056277	-0.167203	1.4882
	PITX1..3	0.149647	0.00626961	0.0376567	0.0108298	-0.112028	-0.0770514	-0.019776	-0.184812	-0.0488016	0.127173	-0.0041697	-0.0121717	0.140044	-0.119806	-0.05953	0.215654	-0.0602069	-0.0544343	0.0655137	1.48197
	PAX4	0.0164092	0.198266	-0.0398859	0.0973872	-0.0168165	-0.100527	-0.00291521	-0.0377529	-0.136359	0.156959	-0.0771402	-0.099368	0.0285265	-0.0262134	-0.164718	0.180455	-0.100037	-0.197133	0.320862	1.481
	MTF1	-0.03469	0.000896157	0.064266	0.0171257	-0.00924032	0.0740356	-0.0545314	-0.0436321	0.0582237	-0.0676104	-0.0507378	0.041585	-0.0870377	0.00746656	0.0255061	-0.0258768	0.0476383	0.0599522	-0.0233389	1.47893
	RBPJ	0.0513202	-0.152932	0.0437436	-0.0571781	-0.0130304	0.105659	-0.0286216	-0.0852185	0.0756075	-0.0407806	-0.0316995	0.0792008	-0.0549605	-0.0361581	0.0794402	-0.00903687	-0.0532138	0.122785	0.00507387	1.47252
	CREB1	0.0586999	-0.131099	0.0285181	0.0331981	-0.0406214	0.0392389	-0.0334324	-0.0421772	0.0163454	0.00217203	-0.0573937	0.0207357	-0.006617	-0.0197529	0.0182573	0.0341637	-0.0474041	0.0531115	0.0740566	1.45212
	GFI1	-0.076912	0.008691	0.0154824	-0.151245	0.0143348	-0.00939147	-0.0714512	0.0746651	0.0227152	-0.0639264	0.0423777	0.0476708	-0.0953083	0.0434646	0.048995	-0.00423921	0.0609601	0.0696941	0.0234231	1.43979
	TOPORS	-0.0394197	0.0868544	0.104072	-0.0455802	-0.00212035	0.0720545	-0.0949967	0.0363145	0.0739558	-0.0341661	-0.102434	0.0760171	0.0479876	-0.0150897	0.0229634	0.152776	-0.12129	-0.00448985	-0.213409	1.43213
	GFI1B	0.075499	0.0338392	-0.111566	0.208945	-0.153997	-0.16472	0.359616	-0.00745443	-0.157258	0.201533	0.0256296	-0.111182	0.17257	-0.036246	-0.154624	-0.152073	-0.0583493	-0.0804128	0.110251	1.42556
	ZNF384	-0.185666	-0.072546	-0.0332802	0.106949	0.0419481	-0.0197057	0.253695	-0.0425577	-0.0671269	0.269998	-0.201376	-0.070085	0.0316809	-0.104517	-0.00378933	0.0237588	-0.114441	0.0123406	0.17472	1.40773
	DBP	-0.0621687	-0.048755	-0.109882	0.0264925	-0.0520434	-0.207464	0.144661	-0.0276924	-0.11726	0.161761	-0.0206934	-0.0789975	0.0388127	0.0495507	-0.0571171	-0.115928	0.149759	0.049316	0.277649	1.40556
	NR5A1,2	0.0405536	0.0458423	0.0920364	-0.06853	-0.0470847	0.0638433	-0.14423	0.000804159	0.0152088	-0.098272	0.0358167	0.0488023	-0.207935	0.0338183	0.0550926	-0.198203	0.0563816	0.0446269	0.231427	1.39824
	ARNT_ARNT2_BHLHB2_MAX_MYC_USF1	0.100169	0.0523298	-0.00662637	-0.0272593	0.0534498	0.0265351	-0.15705	-0.0115495	-0.0229904	-0.146761	0.0202482	-0.000838276	-0.0460509	0.0448056	-0.00477109	0.10273	0.0120483	0.0102076	0.00137356	1.37855
	FOXP3	-0.106244	0.0266624	0.0148249	0.266381	0.045676	0.129805	0.176868	-0.102414	0.164901	0.0934305	-0.138743	0.171745	-0.0541036	-0.170425	0.0718805	-0.180229	-0.201678	-0.0586547	-0.149683	1.37435
	SOX{8,9,10}	0.0463357	0.0204953	0.0523769	-0.0984098	-0.0497671	-0.00324341	-0.0050837	0.0383378	0.0314163	-0.115494	0.032968	0.0579017	-0.166833	0.0385004	0.0373236	-0.00608997	0.105938	0.0820123	-0.0986848	1.35525
	VSX1,2	-0.0507674	0.285095	0.303286	0.0394561	-0.0514858	0.123142	-0.896125	-0.343033	0.0615971	-0.372338	-0.00406086	-0.0464776	0.0869558	0.162317	0.144667	-0.24065	0.544542	0.463993	-0.210113	1.35132
	HIC1	0.00500359	0.0146236	0.0395025	-0.0106006	-0.0383248	0.0103197	-0.0290451	-0.0594718	0.0276887	-0.0392786	0.0173653	-0.0119207	-0.0756568	3.14957e-05	-0.0184854	-0.0311336	0.056727	0.0279866	0.114669	1.34679
	T	0.377813	0.0929756	0.148691	0.0559374	-0.0406238	-0.210735	-0.150892	0.0333119	-0.0748882	-0.0946857	-0.00755413	0.0656944	-0.0179672	0.116719	0.137053	-0.319497	0.0754881	0.0461494	-0.232989	1.34525
	RXR{A,B,G}	0.140966	0.0317265	0.0620983	0.00243327	-0.0591115	-0.00471511	-0.123726	-0.0742116	-0.0294103	-0.113817	0.0326946	-0.0108042	-0.0911545	0.00812108	0.030762	0.0367237	0.0859212	0.0714069	0.00409642	1.3315
	HES1	0.0178922	0.00786923	-0.0845751	-0.116647	0.0440634	-0.13465	0.0829941	0.0838666	-0.0870857	0.154798	0.0936663	-0.0408734	0.0308915	0.0666412	-0.0314417	-0.00378178	-0.0564224	-0.0861008	0.0588958	1.32778
	STAT1,3	-0.0296378	-0.116544	-0.070666	0.153898	0.0539847	0.0761258	0.0548449	0.0295547	0.00936495	0.0074698	-0.0620086	-0.00453756	0.00203423	-0.0327502	-0.00903164	-0.0715557	-0.0761844	0.00947593	0.0761635	1.32355
	GATA4	-0.0606969	-0.0838937	-1.24212e-05	-0.0116369	0.0126365	0.0168975	0.0906424	0.0158067	0.0527906	0.0508324	-0.111751	0.0593941	0.0224887	-0.0324366	0.0600558	-0.0849066	0.0457042	0.076232	-0.118147	1.32229
	RXRA_VDR{dimer}	0.00712417	-0.0108469	-0.0628228	0.332287	0.0780886	0.005509	0.240764	-0.0898736	-0.015697	0.153518	0.00582264	-0.0349564	0.111068	-0.0842749	-0.0654851	-0.307571	-0.0247129	-0.0466851	-0.191256	1.31808
	PAX6	0.251143	0.336156	0.137763	-0.0293591	0.00606148	0.0975495	-0.524486	0.0400935	0.0765898	-0.569722	0.119527	0.0964185	-0.273476	0.111193	0.126572	0.122855	0.0175682	0.0763191	-0.218766	1.30714
	IKZF2	0.186822	0.09573	-0.0985242	0.0603111	0.042216	-0.0696676	0.115123	0.0384969	-0.0997123	0.0314669	-0.0607802	-0.101832	0.0726572	-0.028897	-0.0847693	0.034837	-0.0309447	-0.126092	0.0235598	1.30441
	LMO2	0.0869817	0.107875	-0.0644871	-0.0438301	0.027514	-0.128132	-0.0992243	0.0563737	-0.0907502	0.00125786	0.122797	-0.0737064	0.0270768	0.0619711	-0.0434952	0.0302418	0.0594129	-0.0768621	0.0389861	1.30344
	NFE2L2	0.0287975	-0.0186906	-0.0368539	0.0593236	-0.0643129	0.0464069	-0.193252	-0.0429738	0.013239	-0.0537295	-0.0610022	-0.0875832	0.247194	-0.0505882	-0.121452	0.207774	-0.0671866	-0.0964217	0.291311	1.29866
	ZNF238	0.0650446	-0.0241283	-0.0417381	0.111578	-0.000846991	-0.0440694	0.130741	-0.0962688	-0.0861054	0.227043	-0.0997522	-0.130666	-0.000872438	-0.0784463	-0.0862171	-0.0110262	0.0726515	-0.00518643	0.0982667	1.29182
	BACH2	-0.409241	-0.0134416	-0.0403079	0.0873349	0.161013	0.0645593	0.0400279	0.0918999	0.0327392	0.16357	0.0657777	-0.101149	0.140678	-0.0434672	-0.136852	0.109387	-0.160665	-0.130318	0.0784564	1.28763
	SMAD1..7,9	0.240979	0.0409323	0.0362812	0.0989949	-0.0235403	-0.0893539	0.0839743	-0.0759953	-0.0410983	0.0900613	-0.0246584	0.00369998	-0.145844	-0.0217856	-0.0408598	-0.14477	0.0608173	-0.0115129	-0.0363208	1.28757
	GLI1..3	0.16234	0.0166473	0.020118	0.00021472	-0.0612887	0.0169718	-0.0688034	-0.0431366	0.0323275	-0.184734	-9.27253e-05	0.0693822	-0.0695245	0.00484206	0.055955	-0.0594294	0.159546	0.0750831	-0.126418	1.27981
	MYB	-0.0117158	-0.0371356	-0.0670074	-0.0231739	0.0133504	-0.0398757	0.0563512	0.0270442	-0.00974642	0.0753454	0.043231	0.00588503	0.0906238	-0.0289211	-0.0159779	-0.113722	-0.0332371	-0.0309239	0.0996055	1.26986
	LEF1_TCF7_TCF7L1,2	-0.0137221	0.0538503	-0.131972	0.220137	-0.0679704	-0.120401	0.031246	-0.107451	-0.111132	0.105738	-0.0222191	-0.0871998	0.106986	-0.016207	-0.00155546	0.134469	0.00982344	-0.0634054	0.0809843	1.2646
	TFDP1	-0.0405449	-0.0120683	0.0148223	-0.0150022	0.0146464	0.0271761	0.0520427	-0.0202715	0.0353702	0.0217306	-0.0544848	-0.0135128	0.0511248	-0.0360511	-0.0164388	-0.0200756	-0.0334934	0.00189771	0.0431327	1.26154
	EN1,2	0.180109	0.0815497	0.0835804	-0.0659015	0.0752838	0.0281288	-0.146281	-0.114311	-0.0227635	0.0474261	-0.218888	-0.0275621	-0.0918764	-0.0276523	0.073758	-0.103026	0.349262	0.144243	-0.245079	1.25804
	FOX{I1,J2}	0.15352	-0.128818	0.0126888	0.112713	-0.0125019	-0.0281974	0.276375	-0.0590046	-0.098746	0.184451	-0.0791565	-0.159314	0.13072	-0.103383	-0.088909	0.0536059	-0.0616276	-0.0226128	-0.0818045	1.25629
	NR3C1	0.0185534	-0.00731659	0.0155035	0.215746	0.0731751	0.0231111	0.11312	0.0185537	0.0142502	0.092565	-0.163252	-0.00421105	0.00588527	-0.0844447	-0.0740349	-0.024568	-0.209248	-0.157404	0.134016	1.21179
	FOXD3	-0.0676997	-0.061337	0.126218	-0.0582274	-0.0361665	0.0128959	-0.231652	0.0371719	0.0928196	-0.166546	0.0504443	0.137541	-0.0584719	0.00091109	0.182464	-0.279077	0.0537285	0.264988	-4.06688e-06	1.20535
	MAFB	0.110899	0.00863707	0.0382044	0.0133677	-0.0840093	-0.0389883	0.0412607	-0.0587875	-0.0264948	0.0161936	-0.0805995	0.000343436	0.113273	-0.0628976	0.00924539	-0.0563027	-0.00372395	0.047511	0.0128685	1.19741
	LHX3,4	0.240955	0.274805	0.12703	-0.329015	0.0965268	-0.226611	-0.44898	-0.01804	-0.0152157	-0.164919	0.150888	0.0939703	0.224644	0.116447	-0.0123657	0.0092411	-0.0680811	-0.0102055	-0.0410725	1.19127
	HOX{A6,A7,B6,B7}	-0.895843	0.158144	-0.292951	-0.485576	0.162026	0.16689	0.236157	-0.0271065	0.484632	-0.572848	-0.00525212	0.469359	0.0768281	0.0267815	0.0519237	0.251552	-0.194697	-0.0957794	0.485761	1.17311
	REST	0.124481	0.0160844	0.0356451	-0.0246937	-0.0259238	-0.0127206	-0.055756	-0.0419976	-0.0355225	-0.0612379	-0.00532476	-0.0242353	-0.0319617	-0.0114435	0.022091	0.0253836	0.0680013	0.0352807	0.00384996	1.17074
	POU3F1..4	-0.105712	0.113528	-0.0522317	0.128675	-0.115781	-0.0794492	0.0311755	-0.073071	-0.106562	0.218108	-0.037221	-0.101482	0.0412153	-0.13368	-0.0748248	0.216183	-0.0470839	-0.152454	0.330668	1.16715
	DMAP1_NCOR{1,2}_SMARC	-0.00872201	-0.0786414	-0.0507779	0.146486	0.0320963	0.0472117	0.146663	0.0635809	0.000425862	0.00189308	0.0173105	-0.0347128	-0.212945	0.0346912	0.0324211	-0.0361652	0.0508012	0.0312012	-0.182817	1.16046
	XBP1	-0.0199349	0.00275317	0.0404798	0.131703	0.217209	-0.0576178	-0.34382	0.189514	-0.114006	0.216486	0.108106	-0.182561	0.217716	0.150817	-0.269875	0.260993	-0.109121	-0.286505	-0.152337	1.1521
	NR6A1	0.156761	-0.0124721	0.136243	-0.242952	-0.0142483	-0.0142792	-0.0520552	0.0041673	0.0173827	0.0928302	-0.0333239	0.0729568	0.0121782	-0.0476257	0.0476681	-0.0558438	0.0393189	0.0168071	-0.123513	1.15083
	SOX5	0.0540856	-0.129594	-0.0684329	0.138834	0.128097	-0.0245396	0.236842	-0.0120723	-0.212002	0.274351	-0.153117	-0.27967	0.123517	0.0853728	-0.106317	-0.126695	0.0978069	-0.0958401	0.0693725	1.14292
	ZBTB16	0.0372528	-0.130146	-0.0149196	0.181235	-0.0190897	-0.0125165	0.127457	-0.0175021	-0.0251533	0.184848	-0.0690571	0.0114924	0.055527	-0.00397919	-0.021987	-0.0552691	-0.0976584	-0.0583413	-0.0721921	1.14258
	PDX1	-0.0223079	-0.244343	0.010818	0.420771	-0.0508001	-0.0973876	0.218335	-0.122493	-0.107482	0.285136	-0.0711097	-0.0268193	0.364157	-0.24593	-0.125509	-0.109867	-0.149037	-0.169975	0.243844	1.14209
	HNF1A	0.414408	0.135518	-0.0332804	0.0513935	-0.0330607	-0.0927169	0.0335641	0.0322692	-0.0582095	0.0643967	-0.017657	-0.0723811	-0.0433698	-0.0495429	-0.126235	0.162556	-0.0579955	-0.16006	-0.149597	1.14114
	NANOG	-0.0334247	-0.0137962	-0.233055	-0.163019	-0.131234	-0.2118	-0.264255	0.00543585	-0.0337727	0.0887163	0.0677772	0.00855281	0.32306	-0.0494265	-0.0188646	0.222865	-0.0789124	-0.0445261	0.559678	1.13677
	PRDM1	-0.0369669	-0.0470517	-0.00341855	-0.0328278	-0.041323	0.00528578	0.0397659	-0.018913	0.0128382	0.0280679	-0.0177184	0.00847959	0.0264557	-0.0284991	0.0450233	0.00648418	-0.00324543	0.0519005	0.005663	1.13528
	TFAP2{A,C}	-0.0428956	-0.0200811	0.0148905	-0.031463	-0.0407483	0.00667548	-0.0193964	-0.0140594	0.0293375	-0.0331848	-0.00915957	0.00173789	-0.0226448	-0.00454787	0.00904712	0.0181724	0.0427856	0.0424224	0.0731119	1.1318
	KLF4	0.037696	0.0326878	0.0143103	-0.0145712	-0.0114071	-0.0389717	-0.0272192	0.0216878	-0.00211167	-0.00935346	0.026923	0.0158214	-0.000130042	0.0105553	0.0422705	-0.0220165	-0.00693301	0.0144658	-0.0837039	1.12903
	CUX2	-0.468233	0.0516681	0.159097	0.191	-0.125849	-0.0831176	0.0969114	-0.333967	0.0202606	0.334035	0.0198697	0.0561764	0.0730952	-0.253334	0.048866	0.100688	-0.00710432	0.12995	-0.010013	1.12668
	AIRE	-0.183571	-0.0565621	-0.0316443	0.168985	0.151098	0.119102	-0.0204779	0.0740514	-0.0127531	0.141353	-0.10879	-0.063697	0.047053	0.0346618	-0.0688746	0.0234199	-0.195046	0.0223622	-0.0406717	1.12292
	ESRRA	0.143429	0.0278581	0.00519214	0.208541	-0.0154088	-0.0763006	0.226618	0.0425778	-0.0369472	0.0109879	-0.00485274	-0.0687422	0.0244448	-0.113029	-0.0997511	-0.00324378	-0.0571379	-0.151333	-0.0629018	1.11808
	TEF	0.308713	0.0889585	-0.00367867	0.224331	-0.13675	-0.108599	-0.00477391	-0.0805405	-0.250792	-0.139442	0.13045	-0.148743	-0.0868778	0.160531	-0.0722992	0.153788	0.231389	-0.0176194	-0.248044	1.11465
	POU1F1	0.325185	0.0486557	0.00167447	0.0509587	-0.0848137	-0.140954	0.0236565	-0.184162	-0.161739	0.0106508	-0.137489	-0.0252201	-0.00115416	0.124679	0.162514	-0.0938217	0.105179	0.0208016	-0.0446009	1.1124
	STAT5{A,B}	0.236323	-0.119938	0.013425	0.0151	-0.0703001	0.0484553	-0.0314578	-0.0469558	0.0791546	0.0338687	-0.152019	0.0505208	0.00359952	-0.113925	-0.00701747	0.128431	-0.0554394	-0.0451591	0.0333338	1.11177
	TP53	0.0993969	0.0356744	0.0245092	-0.128317	-0.0218504	-0.0839856	-0.00981536	0.0249365	-0.0263808	-0.100753	0.0767676	-0.00647602	-0.0223695	0.108226	0.0265766	-0.0725966	0.0749179	-0.0141238	0.0156631	1.10907
	ZFP161	-0.00519561	-0.015348	0.013837	-0.0359675	-0.0277132	-0.0112941	0.00230329	-0.00608837	0.0201719	-0.000730955	-0.0268923	-0.00960261	-0.024745	0.0148157	0.0181053	-0.0582505	0.0279335	0.0608496	0.0638118	1.10154
	TBX4,5	0.202471	0.0640612	0.089145	0.0747348	-0.00587876	0.0693131	-0.0814031	-0.0240926	0.034614	-0.182922	-0.00555932	0.0386895	-0.187951	-0.0315562	0.0272647	-0.00358545	0.0174523	0.0456936	-0.14049	1.10116
	FOXQ1	-0.370942	0.0665572	0.0399141	0.0510838	0.170314	-0.00830415	-0.107765	-0.182279	-0.0798393	0.20702	-0.0539055	-0.0604813	-0.176201	0.048457	0.0313413	0.0063995	0.226165	0.240388	-0.0479224	1.09717
	HOX{A4,D4}	0.277998	0.0549568	0.133508	-0.195244	0.00552108	0.0202712	-0.0623424	0.0357593	0.168391	-0.208718	-0.0655957	-0.000844342	-0.159156	0.0502144	-0.0201929	-0.172239	0.258327	0.135073	-0.255686	1.07383
	BREu{core}	-0.0607895	-0.00723098	0.0171051	-0.111556	-0.0368449	-0.028008	-0.0153927	0.00923964	0.0129481	0.0159166	0.0224772	-0.00747448	0.0116139	0.00170199	0.0173936	0.0548705	0.0350692	0.0224198	0.0465405	1.06459
	NKX3-2	0.221963	0.0607892	0.0258558	-0.155056	0.0229944	-0.0124681	-0.0295459	0.0708192	-0.0282648	-0.131518	-0.0340512	-0.0185537	-0.021411	0.0173825	-0.00710677	0.0766211	0.0560608	0.0628403	-0.177351	1.05581
	ARID5B	0.173758	0.0481014	0.0033584	0.126712	0.0642365	-0.0668776	-0.142865	0.0561742	-0.120733	-0.164569	0.0138745	-0.0277744	0.00924252	0.0436847	0.00555967	0.0249986	0.0550578	0.0625753	-0.164514	1.05524
	HMX1	-0.0381974	-0.1293	-0.0278535	0.134572	0.0589695	-0.00479213	0.0846093	-0.0361799	-0.00257614	0.112495	-0.0277991	-0.00107188	0.030694	-0.0370536	-0.0356756	-0.172073	-0.0445586	0.0155459	0.120245	1.05138
	GTF2A1,2	-0.0428334	-0.0176164	0.00249089	-0.0690974	-0.0296256	-0.0480509	-0.024075	0.0167909	-0.0153677	-0.0507397	0.0350214	0.0213451	0.0144087	0.0685144	0.0142324	0.0432771	0.0375509	0.00867357	0.0351008	1.04738
	RORA	0.0130457	0.137557	0.105375	0.0225957	0.0200832	0.0673866	-0.0174373	-0.246758	-0.0619003	-0.0814754	0.0262796	-0.000838045	0.0843061	0.0434724	0.0336833	0.0172567	0.0300528	-0.0580152	-0.134669	1.04418
	ATF4	-0.0334305	-0.0198226	0.00827503	0.0186367	-0.00236467	0.00704823	0.0976889	0.030494	-0.0243562	-0.0199595	-0.0529367	-0.0802924	0.0501877	-0.0410704	-0.0479029	0.0582455	-0.0185994	-0.0519287	0.122088	1.04032
	NR1H4	-0.134218	0.0984919	0.0272843	0.0610579	-0.0444907	-0.107319	0.184364	-0.0588162	-0.0122925	0.139949	-0.0245819	0.0560679	0.196428	-0.0102644	0.00415537	0.0490306	-0.13492	-0.0525457	-0.237381	1.03213
	HSF1,2	-0.0972274	-0.0452779	-0.0818355	-0.0166053	0.0617935	-0.00902394	-0.0340497	0.00541901	-0.0574059	-0.102951	0.0304819	-0.037083	0.129897	0.0367636	0.0510839	0.0345143	-0.0413998	0.0105563	0.16235	1.03142
	ZBTB6	0.0323601	-0.0337901	0.0355183	0.0277033	-0.0407047	0.0246667	-0.024778	-0.0306452	0.0260369	-0.0261082	-0.0144898	0.0236745	-0.0509657	-0.0289772	0.0414744	0.0136415	-0.0285771	0.0377078	0.0162525	1.03071
	TLX1..3_NFIC{dimer}	-0.0146738	0.0320718	-0.0067026	0.0107889	-0.050516	-0.0424432	0.0837976	-0.00393748	0.0225982	0.0680976	0.0458798	-0.0256761	0.0515657	-0.0415886	-0.0885303	-0.123612	-0.00311402	-0.0539848	0.139979	1.02992
	MSX1,2	1.34928	0.367209	0.461337	-0.803276	0.135207	0.148879	-0.902869	-0.318162	0.121416	-0.736627	-0.234702	0.488694	-1.23574	0.103869	0.335783	0.488381	0.105073	0.414115	-0.287868	1.02709
	ZEB1	0.0290852	0.0896907	0.0473762	0.00199485	0.0780675	0.0225308	-0.183357	0.0495169	-0.0416687	-0.123204	0.0594201	-0.0415948	-0.013097	0.0411959	0.00422566	-0.030713	0.0750377	0.0108046	-0.075311	1.01924
	NFIX	-0.23917	-0.0425379	-0.0107465	0.0596958	0.0659108	0.185124	0.0481141	0.0608354	0.148157	0.071961	-0.0632498	0.0855183	0.193488	-0.0680808	-0.00193786	-0.000233225	-0.193786	-0.115739	-0.183323	1.01853
	PAX5	0.017294	-0.00565025	0.0513868	-0.0634893	-0.0126632	-0.00880549	-0.0108638	-0.021324	0.000186246	-0.0796134	0.0140262	-0.0343687	-0.0747506	0.0285501	0.0192631	-0.00270647	0.0675327	0.0467406	0.0692554	1.01555
	TFCP2	0.0526084	-0.009986	0.0527128	-0.000743659	-0.00125139	0.0301811	-0.0456531	-0.0251923	0.0344434	-0.0736819	-0.0122474	0.00980272	-0.0842734	-0.00129153	0.00465802	0.000396727	0.0516704	0.0410427	-0.0231956	1.01534
	EBF1	-0.00633311	-0.029989	0.0336678	-0.00808029	-0.00315601	0.0105041	-0.125072	-0.00562486	-0.00468138	-0.115564	0.00870331	0.0474723	0.0133901	0.0493645	0.0703249	-0.073512	0.050893	0.102104	-0.014411	1.01329
	ESR1	-0.0211458	-0.042367	0.0658086	-0.0110453	-0.0104438	0.0407002	-0.108212	-0.0428897	0.037461	-0.0186538	-0.0136076	0.0272154	-0.0424619	-0.0443935	-0.0111141	-0.00202932	0.0454934	0.0511002	0.100585	1.01167
	PRRX1,2	0.15108	0.0644735	0.0447042	-0.0592326	-0.0171397	-0.0791228	-0.0898775	-0.00919999	-0.0988854	-0.139024	-0.0138268	-0.00742876	0.260075	-0.0263495	-0.00485269	0.278957	-0.000974584	-0.0800813	-0.173294	1.00361
	GATA1..3	0.446823	0.43964	-0.325218	0.277538	0.701211	-0.0350118	0.652562	0.0532658	-0.684647	0.166959	0.600516	-0.504308	-0.722015	0.638118	-0.135563	-1.55258	1.20989	0.00988348	-1.23706	0.980642
	PPARG	0.0326715	0.0501017	0.1315	-0.0626072	-0.050175	-0.060766	-0.449626	-0.0489282	-0.0812761	-0.109227	-0.0102504	0.0918232	-0.0305013	0.175237	0.107013	-0.0549073	0.122946	0.259803	-0.0128315	0.97269
	AHR_ARNT_ARNT2	0.0633221	-0.0441304	0.0352119	-0.14356	0.0213631	-0.0317614	-0.121427	0.00334097	7.0824e-05	-0.070378	-0.00713	0.027942	0.0986666	-0.000116669	0.0393122	0.00566003	0.0290301	0.0562949	0.0382882	0.956855
	PAX1,9	0.176935	-0.116223	-0.112302	0.0786046	0.0281812	-0.218364	0.285808	0.0779278	-0.127081	0.276198	0.00480233	-0.0447632	-0.18045	0.0931845	0.0530483	-0.261211	0.0907078	-0.0127092	-0.0922936	0.950646
	NFIL3	0.0837876	-0.0681159	-0.0394524	0.161325	0.040117	-0.0358949	0.250393	-0.01719	-0.0789221	0.193978	-0.122852	-0.0839797	0.00245387	0.0105642	-0.036944	-0.0639377	-0.0302919	0.0529606	-0.218	0.950046
	POU6F1	0.102696	0.0567236	0.116032	0.00170001	-0.0294778	-0.0653117	-0.236339	-0.147411	-0.0289542	-0.215227	0.0296824	0.0853144	-0.150767	-0.105675	0.19653	-0.00916756	0.179807	0.233263	-0.0134177	0.926357
	MYOD1	0.107243	-0.0142123	0.0468206	0.0795999	0.00505109	-0.0642279	0.0449993	-0.0621788	-0.0173686	0.0496188	0.0366041	0.00253179	-0.116673	0.0199867	-0.0116546	-0.0663699	0.0496698	-0.00324008	-0.0861995	0.92266
	SOX17	0.0359712	-0.00311924	-0.0701261	0.105949	0.053345	-0.00559042	0.0576535	-0.00514032	0.00995499	0.0726786	0.0211335	-0.0174727	0.00748113	-0.0155564	-0.021588	-0.145964	-0.0873809	-0.023484	0.0312547	0.913286
	MTE{core}	-0.023658	-0.00550545	0.0390497	-0.0236557	-0.0292798	-0.0282462	-0.0502077	-0.0411665	-0.026598	0.000140107	-0.0150271	-0.0348974	0.0314564	-0.00854062	0.0131597	-0.0296411	0.0412343	0.0670133	0.12437	0.912578
	ATF5_CREB3	-0.0595332	-0.0580443	-0.0149983	0.0598229	0.0372339	0.0338718	0.0506962	0.0215477	0.0341557	0.00763766	0.00159021	-0.00594637	0.00206105	-0.0247064	-0.0259361	-0.0555683	-0.0320464	-0.0122626	0.0404248	0.909264
	RFX2..5_RFXANK_RFXAP	0.0831108	-0.0249728	0.0110631	-0.105436	-0.0643916	-0.0101937	-0.117138	-0.0373214	0.0267359	-0.0668333	0.00766307	0.0700383	-0.0333388	-0.0032275	0.0707872	0.0982273	-0.0231942	0.0840747	0.034347	0.906189
	SOX2	0.0511717	-0.0408144	0.060116	-0.0324543	-0.0539492	-0.047371	-0.0490505	-0.0117246	0.0542502	-0.013447	0.0270485	0.0794586	-0.0768222	0.0503988	0.0400461	-0.0152147	-0.0109296	0.0851446	-0.0958569	0.905381
	FOXN1	-0.134906	-0.0103798	-0.0443249	0.0977258	0.059789	0.0180599	-0.065025	-0.0121046	0.0506096	-0.0254175	-0.0201593	-0.00736673	0.10103	0.0166565	-0.0497726	0.13731	-0.121124	-0.0829848	0.0923833	0.899523
	MYBL2	0.0452694	-0.0807161	0.00333602	0.129216	-0.00155987	0.0205439	0.122941	-0.108585	-0.036456	0.115933	-0.146468	-0.0506354	-0.0567209	-0.118228	-0.0087544	-0.023427	-0.103075	0.0854514	0.211934	0.891521
	NANOG{mouse}	-0.127168	-0.0847696	0.0340338	-0.103325	-0.00295965	-0.034494	0.104468	0.0154486	0.0135424	0.00286667	-0.0487246	0.0292986	0.00731199	0.00875064	0.0388039	0.0148586	-0.0372093	0.00208313	0.167183	0.884951
	NHLH1,2	0.0453973	0.0307204	0.0406289	-0.0444178	0.0296325	0.0529686	-0.0388606	0.00709709	0.0267519	-0.0870347	-0.0125686	-0.0120219	0.021016	-0.0399235	-0.00590553	-0.0270509	0.0208012	0.0301677	-0.0373981	0.883653
	SPZ1	0.0878574	-0.017377	-0.132335	0.0825501	0.0844543	-0.038427	0.0148342	0.0513198	-0.02627	0.0055801	0.00746651	-0.0586971	0.0591232	0.0288378	-0.0575133	-0.131307	0.117756	0.00368865	-0.0815416	0.875387
	NKX3-1	0.147442	-0.0417806	-0.125423	0.071321	-0.0881182	-0.11883	-0.00939701	0.091418	-0.226913	-0.15754	0.0443525	-0.101307	0.155183	0.152909	-0.0175104	0.189739	0.116745	-0.0368509	-0.0454402	0.868309
	CRX	0.100501	-0.0329653	0.0849569	-0.123041	-0.0788228	0.0496414	-0.225404	-0.0227236	0.00610623	-0.0449392	-0.0104715	-0.0394811	-0.0353182	0.0759641	0.102883	-0.0641442	0.129866	0.162873	-0.0354812	0.866364
	PBX1	0.046728	0.0255023	0.0213545	-0.129879	0.0377617	-0.0336866	-0.14768	0.107649	-0.0185647	-0.0698862	0.0297908	0.00317147	-0.00804002	-0.00999053	-0.0534651	0.192831	-0.00440346	0.00806987	0.00273623	0.86518
	CDX1,2,4	0.00217958	-0.0208108	0.0773936	-0.0473354	-0.0862348	-0.0748267	0.0889118	-0.0146068	-0.00106728	-0.0445205	-0.0194902	0.045809	0.180894	-0.0335716	0.0524658	-0.0255615	-0.145063	0.0352566	0.0301781	0.863734
	GCM1,2	-0.216693	-0.0582736	-0.0525995	-0.0529791	0.00217398	0.0736432	0.0927356	0.0304099	0.0684677	0.128904	0.00720571	0.0764064	-0.0259899	0.0333408	0.0774075	-0.111001	0.00417555	0.0406741	-0.118009	0.844817
	TEAD1	0.0049179	0.07483	-0.0302868	-0.0219743	0.00699942	-0.057316	-0.0802223	0.015098	-0.0344241	0.00071581	0.0611148	-0.0705683	0.0117839	0.00814258	-0.0309755	-0.00664034	0.0477182	-0.00393222	0.105019	0.844468
	PAX8	0.0140454	-0.00720351	0.10168	0.0151303	-0.151572	-0.127109	-0.0876894	0.0227442	-0.0941532	0.196065	-0.0662314	-0.0323758	0.144586	-0.0310856	-0.131248	0.215966	-0.230121	0.031481	0.217092	0.832961
	MEF2{A,B,C,D}	0.00332497	-0.0328902	-0.0829877	0.0240064	0.0243576	0.0157004	0.0165012	-0.0475173	-0.0361816	8.56584e-05	-0.0209645	0.0139322	-0.0295865	-0.0322432	0.0618027	-0.0689412	0.0756158	0.084736	0.0312493	0.817217
	TAL1_TCF{3,4,12}	0.129364	-0.10022	0.0113114	-0.0692657	-0.0294526	-0.0598077	-0.395972	0.0251447	0.0155995	0.109845	0.0413175	0.0845892	-0.0170751	0.0347194	0.0848552	-0.0404184	0.0715763	0.0300984	0.073791	0.809635
	ZNF148	0.0184885	-0.0157095	-0.0167108	-0.0351925	0.00476648	-0.0298848	-0.0182067	0.0443704	0.021308	-0.0226754	0.0138479	-0.00280757	-0.0460103	0.0456684	-0.0297427	0.0165173	0.0383198	-0.0137883	0.0274419	0.806341
	FOXO1,3,4	0.0621158	0.047746	0.0556873	0.0331215	-0.08696	0.0506529	-0.105093	-0.0101014	0.00354412	0.0339849	-0.0840968	-0.0108404	-0.0920434	0.0238977	0.0304632	-0.0738331	0.112883	0.0852111	-0.0763394	0.787208
	ZNF423	-0.0205121	0.0265286	0.0202531	-0.163983	-0.0117057	0.0340215	0.111656	0.0156327	0.0900354	0.0252326	-0.00760092	0.0345475	-0.00080557	-0.0253996	-0.0082379	-0.138144	0.00144826	0.00326104	0.0137717	0.783542
	GZF1	0.128612	0.0851209	0.0829867	0.0737654	0.159954	-0.0114242	0.154964	0.0915517	-0.0571708	0.0168091	-0.0160144	-0.0915109	-0.339063	0.0885961	-0.0649861	-0.144874	0.0338202	-0.0236711	-0.167466	0.77873
	ATF6	-0.00731002	-0.000511172	0.00971273	0.0813711	-0.0353581	-0.0259791	-0.00364565	-0.0798144	-0.0189907	0.0361172	-0.0232225	-0.00448776	0.0936906	-0.0340973	0.0215653	-0.0382893	0.0816533	-0.0110613	-0.0413428	0.746918
	TFAP4	-0.0669307	-0.0209069	-0.0072286	0.115578	0.0117961	0.035982	-0.0552613	0.046542	0.0258586	-0.00279818	-0.00279236	-0.00258497	-0.0352953	-0.00405549	-0.0169361	-0.0601741	0.0181435	0.00171312	0.0193512	0.74643
	PAX3,7	0.188351	-0.180617	-0.155939	-0.0463191	0.184695	0.258842	0.232012	-0.129842	0.0980311	0.322989	-0.306121	0.0941506	0.0686146	-0.177919	0.0976169	-0.573598	0.311307	-0.0711149	-0.215137	0.732832
	HAND1,2	-0.00252066	0.0160772	0.0287458	0.14462	-0.0215886	-0.0583823	0.0939611	0.00979733	0.00921751	-0.0910446	0.0201261	0.0867581	-0.0804069	0.0226909	0.0180933	-0.00687615	0.0253559	-0.00850923	-0.206114	0.687291
	AR	0.0266175	-0.0370305	-0.0261729	-0.0155971	-0.0342363	0.125937	-0.00598648	-0.0741723	0.0411056	0.0770414	-0.0251213	0.05465	-0.0702168	0.0145032	0.0434394	-0.0410231	0.0365087	0.0694806	-0.159726	0.585548
	KLF12	33161168675200	-63788656411600	16283442754900	16004501790000	-50959145279700	33477135310000	22455199628600	-39790900340500	28121042778600	46386848870100	-56016809987000	17213407865400	10032861278900	15114550378900	-19480947085400	9889959403910	-33812479273900	19572018178300	-3863198534600	7.18475e-27
	FOX{C1,C2}	20827547378100	-40733811592200	4262191199560	10253830299600	-6705103423260	6902669452140	-139129009279000	-27993033789200	32434803911500	-26288275711900	-43998370475600	14109162680700	73327054091500	8684940253830	-1378038852820	22322538767600	39872039033200	12550710241100	40678155815100	6.80544e-27

## Sheet: 2B
	Supplementary table 2B. Motif Activity Response Analysis of M(IL-4/IL-13)
	Motif	Unstimulated_0h_rep1	Unstimulated_0h_rep2	Unstimulated_0h_rep3	IL4/IL13_2h_rep1	IL4/IL13_2h_rep2	IL4/IL13_2h_rep3	IL4/IL13_4h_rep1	IL4/IL13_4h_rep2	IL4/IL13_4h_rep3	IL4/IL13_6h_rep1	IL4/IL13_6h_rep2	IL4/IL13_6h_rep3	IL4/IL13_12h_rep1	IL4/IL13_12h_rep2	IL4/IL13_12h_rep3	IL4/IL13_24h_rep1	IL4/IL13_24h_rep2	IL4/IL13_24h_rep3	IL4/IL13_24h_rep4	z-score
	NFKB1_REL_RELA	-0.206176	-0.0434576	-0.184101	0.392336	0.0444773	-0.124182	0.600155	0.0187767	-0.196971	0.605791	-0.0827292	-0.211269	0.417195	-0.112985	-0.203016	-0.0835426	-0.197964	-0.231012	-0.201324	7.27734
	FOXP1	-0.0424434	0.0700041	-0.00502786	0.0364836	-0.0122235	-0.0867422	0.114478	0.00783835	-0.116259	0.0980993	-0.0444031	-0.137867	0.133565	0.0121235	-0.121671	0.171808	-0.0446064	-0.149158	0.116002	6.35918
	IRF1,2	-0.178453	0.101323	0.0804073	-0.0343794	0.115761	0.194229	0.0346021	-0.0512267	0.137198	0.496549	0.0349082	-0.0204622	0.442175	-0.0683673	-0.149048	0.0292597	-0.157143	-0.347367	-0.659967	5.80698
	SP1	-0.0208006	-0.0126769	0.00999437	-0.0105072	-0.0154705	0.0349913	0.00309512	-0.0391982	0.0302507	-0.0116064	-0.0422014	0.0410756	-0.0156604	-0.0414243	0.0325212	-0.00678926	-0.0599098	0.0689233	0.0553933	4.78124
	TFAP2B	-0.044973	-0.0198258	0.0566239	-0.00564146	-0.0939319	0.100613	-0.00061159	-0.118425	0.0663797	0.0154817	-0.150272	0.0660952	0.0370438	-0.120419	0.0549232	-0.0301343	-0.0306784	0.124709	0.0930434	4.61586
	IRF7	-0.0681765	0.0420592	0.252359	-0.162766	0.0765431	0.337561	-0.0815947	-0.00693016	0.254152	0.256965	-0.0328543	0.0508217	0.257022	-0.033632	0.0336037	-0.0144617	-0.0675165	-0.142335	-0.950819	4.53216
	ELK1,4_GABP{A,B1}	-0.0187341	-0.0174125	0.00936463	-0.0654125	-0.0313397	0.0138069	0.037013	-0.0502103	0.0461848	0.032255	-0.0787417	0.0642098	0.0452425	-0.104279	0.0417011	0.00266107	-0.150709	0.0632973	0.161103	4.21383
	NRF1	0.000306591	-0.0277139	9.92847e-05	-0.0410875	-0.034391	0.0182576	-0.00742755	-0.0161104	0.0324246	-0.0139909	-0.0536053	0.0507404	0.01859	-0.0535986	0.04077	0.0173512	-0.074618	0.0700519	0.0739515	3.77728
	EGR1..3	-0.0267048	-0.0292075	0.0185955	0.0469416	-0.0512231	0.0443597	0.0786835	-0.0889992	0.0345472	0.052362	-0.148182	0.0355985	0.0337145	-0.112267	0.042806	-0.0387636	-0.0918028	0.105007	0.0945343	3.51672
	TBP	-0.144146	0.0761383	-0.159979	0.280703	0.11021	-0.148059	0.26792	0.113412	-0.186726	0.250456	0.0778765	-0.208733	0.119572	-0.00381239	-0.209686	-0.0665893	-0.0140651	-0.176731	0.0222383	3.51535
	ZNF143	-0.00655453	-0.0269529	0.0135198	-0.0719967	-0.0443942	0.0291542	-0.0132033	-0.0189298	0.0476905	-0.0312842	-0.0259663	0.0704351	0.00630015	-0.052027	0.0519462	0.00876522	-0.0695039	0.0866051	0.0463963	3.39117
	NFY{A,B,C}	0.00376457	-0.00365843	0.012078	-0.0308815	-0.0123869	0.0267077	-0.0320667	-0.0200281	0.0371748	-0.028842	-0.0427952	0.0603819	0.00841085	-0.0585054	0.0210255	0.0152821	-0.0545673	0.0491433	0.0497629	3.2801
	HIC1	-0.00254015	0.0248105	0.0462998	0.0120014	-0.157397	0.0632814	0.106637	-0.11908	0.0440218	0.0109423	-0.190933	0.0602319	-0.00945151	-0.171061	0.0597295	0.0164541	-0.126946	0.176425	0.156575	3.14627
	MYFfamily	0.00979297	-0.0699247	0.0294091	-0.0116128	-0.0280921	0.053774	-0.0504755	-0.0822332	0.0516245	-0.0713396	-0.0157386	0.0460716	-0.0323518	0.0197621	0.0599714	-0.0125185	0.0710832	0.089919	-0.0571212	3.05728
	ETS1,2	0.0338024	-0.0169089	0.0664202	-0.050096	0.0393089	0.0383529	-0.177223	0.0529753	0.0515091	-0.232881	0.035679	0.055498	-0.159544	0.0956957	0.108186	-0.106463	0.0730417	0.141104	-0.0484592	3.05369
	XCPE1{core}	-0.00510725	0.0360697	0.00693612	-0.0709945	-0.0220332	0.023647	-0.0392977	-0.0242314	0.0243784	-0.0630726	-0.0251754	0.0495459	-0.0413085	-0.0365197	0.0518291	0.00319627	-0.0363089	0.0903225	0.0781242	2.73189
	SPI1	-0.0692009	-0.0322069	0.0340329	-0.0530332	-0.00677375	0.0476683	-0.0505225	-0.0452781	0.0532853	-0.0209148	-0.0314135	0.0545609	0.0155317	-0.0228748	0.0680128	-0.0324661	0.00941807	0.0749216	0.00725273	2.55509
	TLX2	-0.185015	0.235879	-0.119837	0.0540235	0.232975	-0.127909	0.37107	0.158678	-0.162889	0.431279	0.112199	-0.252549	0.480406	-0.0955092	-0.428278	0.434053	-0.230581	-0.320638	-0.587357	2.53519
	FOS_FOS{B,L1}_JUN{B,D}	0.0834408	-0.0616971	-0.127373	0.291482	0.0281207	-0.0502525	0.135265	-0.0816316	-0.116045	0.0806082	0.0422786	-0.120446	-0.119517	-0.127269	-0.0779828	-0.141448	-0.124922	0.0487989	0.438588	2.50071
	RUNX1..3	-0.00952353	-0.0140484	0.13	-0.12004	0.00853695	0.170041	-0.223221	-0.0964518	0.155515	-0.147133	-0.000742152	0.145789	-0.209625	-0.0324954	0.171228	-0.0462679	0.0742972	0.121454	-0.077313	2.49615
	PATZ1	0.0246371	-0.0233531	0.0150972	-0.00563044	-0.0715135	0.0434943	-0.0342454	-0.0455646	0.036321	-0.075372	-0.00997815	0.0620596	-0.0523476	0.00130716	0.0612883	-0.0350892	0.0244998	0.103129	-0.0187389	2.47792
	GTF2I	-0.0261321	-0.0598701	0.00678169	-0.0113295	-0.0426312	0.0248361	0.0172585	-0.0394197	0.0355543	-0.0140429	-0.0715353	0.0533495	-0.0337574	0.0163076	0.0484148	-0.0402483	0.0109205	0.0909296	0.034614	2.38432
	MED-1{core}	-0.0712472	-0.040185	0.0520928	-0.0462467	-0.00520063	0.0772588	0.0267022	-0.0984756	0.0893695	0.0023837	-0.0687037	0.0737827	-0.01833	-0.0632677	0.0473203	-0.0214299	-0.0567285	0.0795847	0.04132	2.37101
	ATF2	-0.0468522	-0.11844	-0.0142097	0.325957	0.0559557	0.0367142	0.391004	-0.144297	-0.0760045	0.417612	-0.345062	-0.164745	0.489786	-0.233329	-0.179941	0.0481693	-0.248999	-0.144553	-0.0487656	2.35056
	ZFP161	0.00181833	-0.0152578	0.022457	-0.00435532	-0.0699596	0.0458283	0.0130545	-0.0919201	0.0305258	-0.0531013	-0.0772499	0.0375279	-0.0250539	-0.0859344	0.0495792	-0.0281746	-0.0331266	0.145018	0.138325	2.32151
	BREu{core}	-0.0408489	-0.0138193	0.0317923	-0.0679371	-0.14073	0.0654038	-0.00791452	-0.0971725	0.0658005	0.027624	-0.109614	0.0554765	0.0181821	-0.053525	0.0554969	0.0347375	-0.0887039	0.110862	0.15489	2.31502
	EVI1	0.0380112	0.0747846	-0.09333	0.146548	-0.0550104	-0.149592	0.198539	0.150264	-0.187425	0.228067	-0.00080868	-0.230939	0.0776017	0.0672381	-0.230186	0.0993436	-0.0064739	-0.313364	0.186732	2.26233
	NR5A1,2	-0.037587	-0.0133733	0.028111	-0.213663	0.0616729	-0.0894448	-0.139756	0.0671985	-0.073371	-0.255801	0.187609	0.0312803	-0.332036	0.138539	0.0814231	-0.0825951	0.157303	0.125174	0.359317	2.25882
	HLF	-0.0553153	-0.0168098	-0.0922158	0.31895	0.19441	-0.137461	0.227952	0.0374645	-0.184577	0.329016	0.29646	-0.290945	0.34183	-0.13417	-0.335528	0.0778942	-0.142814	-0.2647	-0.169442	2.21896
	ADNP_IRX_SIX_ZHX	-0.283921	-0.25539	-0.41524	0.0394999	-0.212134	-0.256465	0.0973748	-0.209737	-0.143097	0.200074	0.315762	-0.0868836	0.168921	0.119343	0.0462493	-0.10461	0.132534	0.163182	0.684538	2.19627
	HIF1A	-0.0321265	-0.00564564	-0.0483267	0.0268241	-0.0435725	-0.000438818	0.16216	-0.122574	0.0099559	0.237484	-0.179773	0.0159031	0.228952	-0.247077	-0.00171374	0.0454653	-0.227016	0.0108202	0.170699	2.19189
	FOX{D1,D2}	-0.0315567	-0.22185	0.0651606	0.160815	-0.0935897	0.0838903	0.156716	-0.251791	0.10685	-0.00906445	-0.217548	0.108514	-0.129529	-0.0237637	0.136925	-0.0630825	0.0884977	0.185882	-0.0514754	2.18508
	IKZF2	0.0869825	0.0853403	-0.0834995	0.0295572	0.105179	-0.184662	-0.0293216	0.122018	-0.234298	-0.0303578	0.150781	-0.231747	-0.027001	0.170038	-0.100539	0.144497	0.135407	-0.100562	-0.00781074	2.17864
	MTE{core}	-0.0274636	-0.0778992	-0.00188179	-0.0383349	-0.146317	0.0107122	0.0595226	-0.183749	0.0390778	0.00797897	-0.0264723	0.0824254	-0.0091522	-0.0593063	0.0923851	-0.099355	-0.0624744	0.19654	0.243764	2.16403
	TFDP1	-0.0387546	0.0231166	0.0529409	-0.052578	-0.0364832	0.0376148	0.0101963	-0.0582066	0.0239124	0.0180199	-0.112646	0.0163241	0.075581	-0.106538	0.00996699	0.0413955	-0.0761632	0.0781445	0.0941559	2.1037
	MZF1	-0.0222337	-0.0606021	0.0374641	-0.0486002	-0.0705709	0.0066267	-0.00576731	0.0139892	0.0213627	0.0115839	-0.0214315	0.0420772	0.00793717	0.0136169	0.0519689	-0.0460039	0.0193509	0.0939279	-0.044696	2.08341
	NKX6-1,2	-0.0846792	-0.0831659	-0.203055	0.325454	-0.0754815	-0.110429	0.326678	-0.0388547	-0.150806	0.323689	-0.0129624	-0.212377	0.257349	-0.0122635	-0.249284	0.22136	-0.163022	-0.252173	0.194024	2.06503
	FOX{F1,F2,J1}	0.0753633	0.0395074	-0.111381	0.447845	0.00934859	-0.149697	0.445929	-0.0124687	-0.368799	0.485043	-0.117237	-0.51493	0.369471	0.0338639	-0.395743	0.192254	-0.155535	-0.221914	-0.050922	1.97696
	STAT2,4,6	-0.130434	-0.0582583	-0.0987696	0.187382	0.11617	0.0623727	0.0873799	-0.0392893	0.0734618	0.0932831	0.0119343	0.019808	0.00644398	0.0281358	-0.0835382	0.027778	-0.0826963	-0.122466	-0.0986967	1.97185
	ELF1,2,4	-0.0500239	0.00711963	0.00833833	-0.0391092	0.000113832	0.034706	-0.0327277	-0.00673122	0.0470483	-0.0119592	-0.0455288	0.0483327	0.00560433	-0.0196721	0.0394674	-0.0125161	-0.0423307	0.0370808	0.0327876	1.92197
	IKZF1	0.336213	0.0232966	-0.00473942	0.316579	-0.177316	-0.101301	0.265003	-0.0880592	-0.0904127	0.3161	-0.0714794	-0.163676	0.0615217	-0.152479	-0.15719	0.0810263	-0.117891	-0.145867	-0.129328	1.9132
	HOXA9_MEIS1	0.0557466	0.41613	0.0308771	0.196872	0.157286	0.0495966	0.155139	-0.0262054	-0.0378842	0.26974	-0.163285	-0.191526	0.27802	-0.0597004	-0.253654	-0.129536	-0.172558	-0.248503	-0.326555	1.91266
	CDC5L	0.00931836	0.155607	-0.0826237	0.205288	-0.0144625	-0.220237	0.348164	0.106931	-0.264507	0.464514	-0.158838	-0.321862	0.347545	-0.175297	-0.171177	0.206792	-0.261101	-0.151749	-0.0223053	1.90644
	NFE2L2	-0.25114	-0.254595	-0.203737	0.0541468	-0.0971952	0.144186	0.0162396	0.0860784	0.134262	0.025708	0.0355523	0.110542	0.0501891	-0.121915	0.099	0.0389752	-0.102912	-0.0175559	0.254169	1.8868
	FOXM1	0.25005	-0.258093	-0.0448209	0.150718	-0.360613	0.0486197	-0.212743	-0.00697458	0.120353	-0.117505	-0.00335408	0.198291	-0.263396	0.305746	0.193409	-0.367312	0.240928	0.123178	0.00351868	1.87557
	YY1	-0.0223081	-0.0113387	0.0116746	-0.0734227	0.0174297	0.0111648	0.00740011	0.0384364	0.0212246	-0.000521193	-0.0227461	0.0412601	0.0109964	-0.065232	0.0266962	-0.0154347	-0.0859106	0.0202696	0.0903615	1.84313
	RREB1	-0.00642214	0.0184241	0.0606795	-0.0385011	-0.00461307	0.0520656	-0.0552242	-0.0166873	0.0321171	-0.0403789	-0.0235306	0.0336849	-0.0473489	0.016174	0.0359602	0.0340754	-0.00585407	0.0436948	-0.088315	1.8206
	JUN	-0.0150559	-0.118522	-1.64851e-05	0.142568	-0.0328866	0.0599657	0.077439	-0.0533774	0.0127201	0.03299	-0.159341	-0.0119487	0.00894728	-0.131027	0.0323493	-0.0597684	-0.114231	0.134359	0.194836	1.8026
	SOX5	-0.1698	-0.270384	-0.24095	-0.0174391	-0.439155	-0.0836003	0.137019	-0.187605	0.0813038	0.330317	-0.378154	0.161948	0.216468	-0.0110279	0.259922	0.0724854	-0.052714	0.189767	0.401601	1.80053
	NKX3-1	-0.137392	-0.171598	-0.504649	0.466268	0.0436356	-0.202478	0.484531	0.012299	-0.0825377	0.270079	0.00982592	0.0331432	-0.0607509	0.114436	0.0311006	-0.0174988	-0.357384	-0.214977	0.283947	1.79384
	MTF1	-0.0298161	-0.00869477	0.0513601	-0.0384724	-0.0886581	0.0458321	0.0723392	-0.0429033	0.0430095	-0.00189779	-0.0959213	0.0533359	-0.0362916	-0.118721	0.0619106	0.0144447	-0.0204979	0.117152	0.0224899	1.76351
	MAZ	-0.0315656	-0.0361137	0.0273825	-0.00977456	-0.00254384	0.0365	0.0230497	0.000394543	0.0292952	-0.010764	-0.0342831	0.0262231	-0.00473658	-0.00906332	0.0232604	-0.0302046	-0.0294715	0.0434354	-0.01102	1.75945
	GTF2A1,2	0.00431194	0.0358726	0.0695433	-0.105574	-0.0436251	0.0597425	-0.062877	-0.0330885	0.0582929	-0.109632	-0.0232446	0.0938791	-0.0309496	-0.0395307	0.0573008	0.105983	-0.0678951	0.0787669	-0.0472764	1.75676
	FOXD3	-0.168229	-0.20695	-0.000504162	-0.0905118	0.128451	-5.32259e-05	-0.386732	0.112807	0.0887729	-0.262362	0.0725471	0.12571	-0.116729	-0.0904043	0.214551	-0.183776	0.0396727	0.316948	0.406792	1.75543
	POU5F1	-0.0948507	-0.00764245	-0.03592	0.0767665	-0.00149134	-0.101187	0.205919	0.0430461	-0.107158	0.159026	0.00310941	-0.101935	0.112716	0.0013647	-0.066166	-0.0387379	-0.0585422	-0.0716143	0.0832968	1.75266
	E2F1..5	0.0349407	0.0586518	0.0671997	-0.14072	-0.0066952	0.0238397	-0.178345	0.0540282	0.0724918	-0.195209	-0.0880948	0.0635958	-0.0842677	-0.0680709	0.0116905	-0.0291961	0.121348	0.112105	0.170707	1.72794
	CREB1	0.0581677	-0.107082	0.0326975	-0.0575725	-0.0375917	0.041869	-0.0126462	-0.068965	0.0690298	0.0192345	-0.0681484	0.0655653	0.0454956	-0.0831367	0.0400857	-0.0658646	-0.0874818	0.0743685	0.141975	1.7262
	NKX2-2,8	-0.041441	0.252193	-0.100657	0.0900832	0.126247	-0.0469507	-0.0333348	0.19739	-0.132862	0.0482669	0.241093	-0.129354	0.211108	0.161716	-0.150532	-0.151289	0.110609	-0.271737	-0.380548	1.72115
	HOX{A5,B5}	0.281054	-0.0231565	-0.154462	0.360475	-0.0605804	-0.241857	0.331697	-0.136727	-0.197052	0.248491	-0.137386	-0.130588	0.105773	-0.15194	0.0187308	-0.049772	-0.0789111	0.039263	-0.0230525	1.70444
	PAX5	-0.0736211	-0.0266472	0.0181147	-0.0179627	-0.0893113	0.0637757	0.0320091	-0.067219	0.0485008	0.0194451	-0.125	0.0599239	0.0501762	-0.0788391	0.0678153	-0.0112305	-0.0859759	0.0788413	0.137205	1.6966
	SREBF1,2	0.0777665	-0.0323595	0.0149077	-0.0268139	-0.0281107	0.0268077	-0.0115767	-0.00922277	0.0197327	-0.0747401	-0.105255	0.0469727	-0.0470635	-0.0167407	0.0689289	-0.0188384	0.00768763	0.115248	-0.00732993	1.67377
	bHLH_family	0.0656666	0.0343945	0.0933701	0.000356099	-0.154798	0.104905	-0.066796	-0.0906284	0.0875162	-0.0836314	-0.0939689	0.0967066	-0.141628	-0.102861	0.0699085	0.108518	0.0469999	0.0983081	-0.0723376	1.66504
	TGIF1	-0.0427788	-0.063258	0.0244091	-0.108359	-0.0258013	0.0484281	-0.149265	-0.0733974	0.0594517	-0.139334	0.0744807	0.0710288	-0.196218	0.118895	0.10869	0.059187	0.122327	0.191613	-0.080099	1.64952
	FOX{I1,J2}	0.184879	-0.170072	0.0577418	0.254698	-0.142871	-0.116721	0.247102	0.0511334	-0.171263	0.229704	-0.161079	-0.220327	0.0570834	-0.0836995	-0.0974065	0.00868282	0.0281911	-0.0320141	0.0762383	1.64357
	ZBTB6	-0.0535754	-0.0540043	-0.0103507	0.0148101	-0.046636	0.0792609	-0.0117023	-0.00449044	0.0890725	-0.0516655	-0.00778172	0.082203	-0.0644269	0.0154362	0.0392199	-0.0437965	-0.00705203	0.0387025	-0.00322335	1.639
	PAX4	-0.0930592	0.181826	0.00475937	-0.013311	0.0947365	0.00933757	0.201844	0.270918	-0.0360856	0.116796	-0.0509108	-0.133454	0.0544094	-0.0287752	-0.252534	0.0814311	-0.118571	-0.29378	0.00442194	1.63431
	NFE2L1	0.225059	0.0454717	-0.0583601	0.161516	-0.0623613	-0.0244929	-0.0417118	0.0317758	-0.0273461	-0.146548	0.150566	-0.0721167	-0.137512	0.108516	-0.121448	0.0172474	0.0310979	-0.107068	0.0277148	1.63405
	ZNF384	-0.231127	-0.0763368	-0.0546202	0.076729	0.1751	-0.11077	0.183844	0.1734	-0.137428	0.242202	0.00711932	-0.110511	0.10787	0.0121298	-0.0751297	-0.221402	0.0372036	-0.120682	0.122407	1.63305
	ZNF238	-0.025977	-0.0590883	-0.169315	0.116258	-0.0940564	-0.101352	0.128701	-0.15728	-0.0922716	0.226502	-0.160093	-0.015299	0.15301	0.0543127	0.0599711	0.0460588	0.172947	0.0278599	-0.110888	1.61671
	POU2F1..3	-0.0528653	0.135118	0.0575737	-0.0460005	0.0772304	-0.0204069	-0.00796848	0.02537	-0.0538706	-0.087578	0.0349999	-0.0287279	-0.103732	0.106474	-0.0189546	-0.00712627	0.101518	0.074636	-0.18569	1.60011
	FOSL2	0.118879	0.0680068	-0.0970734	0.0181302	-0.0261129	-0.151712	0.300322	0.0122775	-0.183345	0.22898	-0.032073	-0.0957064	0.240001	-0.343932	-0.00267393	-0.195728	-0.216471	0.166859	0.191372	1.5985
	PAX3,7	0.448043	0.0853842	-0.128433	0.348711	-0.939807	0.0742686	0.666737	-0.655463	-0.026491	0.959898	-0.276845	-0.136605	0.637114	-0.575792	-0.0824424	0.133147	-0.511693	-0.332761	0.31303	1.57315
	SMAD1..7,9	0.10032	0.0052041	-0.020792	0.0693238	0.000280292	-0.0252805	0.0969058	-0.15745	-0.00446944	0.061708	-0.0830002	0.0335142	-0.0593399	-0.225783	0.0242774	-0.0981244	-0.0716543	0.0544809	0.299879	1.5708
	TOPORS	-0.0680394	0.0791071	0.0667573	0.0150403	0.110563	0.0477249	-0.0200714	0.114109	0.085383	-0.087162	0.11649	0.00597907	0.016902	0.00537774	-0.0565873	-0.0777129	0.017137	-0.250062	-0.120936	1.55956
	NFIL3	0.299444	0.0607184	0.0872351	0.245628	0.0390716	0.0766571	0.218581	-0.112584	-0.029833	0.0373311	-0.14608	-0.117814	0.0644461	-0.244031	-0.125006	0.138545	-0.0258958	0.0529742	-0.519388	1.55108
	REST	0.106027	0.014384	0.0165749	0.0265491	-0.0831541	0.0449024	-0.0361042	-0.0513212	0.0358083	-0.00483305	-0.101845	0.0411386	-0.019172	-0.100622	0.0358304	-0.0172084	-0.0492523	0.0813914	0.0609054	1.54305
	CEBPA,B_DDIT3	-0.3359	0.038244	0.00423831	0.148035	0.12674	0.0117772	0.182848	0.074226	-0.0357338	0.308666	-0.197727	-0.130278	-0.0177901	-0.0887173	-0.0489975	0.135261	0.0329215	-0.0476281	-0.160185	1.5407
	NKX2-3_NKX2-5	0.307233	-0.122433	0.403778	0.256861	0.104016	0.226106	-0.0829639	-0.233596	0.149904	0.106156	-0.209562	-0.0306241	-0.649494	-0.042611	0.126477	-0.130071	0.362194	0.138865	-0.680234	1.53709
	NR6A1	0.0625914	-0.067331	0.0934911	0.0675982	-0.28505	-0.00612558	0.0246019	-0.118472	0.117863	0.135098	-0.142153	0.105365	0.0500269	0.0171447	0.0872192	0.000344498	-0.00447927	0.0114424	-0.149176	1.53667
	SNAI1..3	0.0529529	-0.0488078	0.0202213	0.0835556	0.0306154	0.0179505	-0.0157529	-0.0419034	0.049216	-0.0469935	0.0583218	0.0582724	-0.0425477	0.0543745	0.0226411	-0.0338367	0.0489028	-0.0683616	-0.198821	1.52394
	NKX2-1,4	0.0176003	0.206668	0.0427722	-0.267393	0.559741	-0.174304	-0.182809	0.131252	-0.196273	-0.272974	0.0131546	-0.222909	-0.103908	0.227721	-0.147449	0.310297	0.125015	-0.164132	0.097929	1.5181
	ZIC1..3	0.0885853	-0.0926078	-0.0407468	0.334855	-0.00667206	-0.0892011	0.121691	-0.120025	-0.107516	0.170881	-0.0855264	-0.0942453	0.0756931	0.0466551	-0.0872461	0.12947	-0.131549	-0.114825	0.00233091	1.51626
	HBP1_HMGB_SSRP1_UBTF	0.0924257	-0.00533539	0.116242	-0.0670856	0.069746	0.182886	-0.352539	0.00275796	0.105533	-0.262218	0.113336	0.0622208	-0.145498	-0.0152542	0.0260997	-0.109401	0.252614	0.0915413	-0.158073	1.51351
	GLI1..3	0.0996051	-0.0598526	-0.0557657	-0.0771258	-0.0794271	-0.0279587	-0.0252017	-0.031463	-0.0261742	-0.0395224	-0.162554	0.0384239	-0.0810947	-0.0632505	0.121658	-0.00498766	0.0884092	0.216586	0.169696	1.50285
	PAX6	0.148233	0.278454	-0.0141312	-0.00970514	0.210741	-0.174184	-0.460454	0.0857831	-0.153421	-0.305411	0.233499	-0.0828317	-0.531241	0.201168	-0.117941	0.195865	0.185786	-0.104198	0.413988	1.49858
	NFATC1..3	-0.0170876	-0.0889965	0.00211273	0.431295	-0.0178157	0.0628982	0.051209	0.050546	-0.0117411	0.0604266	0.0920395	-0.111581	-0.050892	0.0367491	-0.095921	-0.218509	0.0230665	-0.00283515	-0.194964	1.4928
	NFE2	-0.215798	-0.02152	0.0609534	-0.200967	0.170145	-0.0217367	-0.125245	0.0504887	-0.017254	-0.102516	-0.0678596	0.0124899	0.00885513	-0.0834295	0.0917114	-0.0609902	0.00911439	0.169626	0.343933	1.48371
	ONECUT1,2	0.084388	-0.295958	-0.0368469	0.496742	-0.157135	-0.0856876	0.144561	-0.273341	-0.134449	0.200005	-0.46026	-0.0847943	-0.000575878	0.0395718	0.0047015	0.138668	-0.185103	0.0275591	0.577954	1.47716
	T	0.442728	0.126718	0.124463	0.101968	-0.0937011	-0.0931913	0.0331112	-0.177567	-0.0710543	-0.144432	0.119223	-0.121214	-0.113073	-0.297455	-0.096735	0.241537	-0.096898	-0.0718812	0.187453	1.47711
	HMX1	-0.0958277	-0.168078	-0.0649281	0.0945559	-0.0380453	-0.0331144	0.10284	-0.0962579	0.056349	0.0702654	0.0503529	0.0431375	-0.0407095	-0.0497658	0.0970235	-0.202925	0.0503198	0.12213	0.102678	1.44095
	ARID5B	0.0456053	-0.132413	-0.0652164	0.0810573	-0.0910171	-0.165762	0.0397167	0.129529	-0.028352	-0.214785	0.0575836	0.0682404	-0.203691	0.0693534	0.172234	0.0245453	0.100859	0.0720223	0.0404903	1.4388
	AHR_ARNT_ARNT2	-0.0057057	-0.0401128	0.0281472	-0.140343	-0.0887278	-0.0317107	-0.0824078	-0.0177044	0.0259799	-0.0267637	-0.00568484	0.0499248	0.0919992	-0.0814367	0.0574841	0.0017892	-0.0688109	0.116749	0.217336	1.43601
	TFAP2{A,C}	-0.0332249	0.0070974	0.0148132	-0.0315435	-0.0431468	0.0296326	0.017371	-0.0409707	0.0134021	0.0212072	-0.0621071	0.0227407	0.0217897	0.0249671	0.0421378	-0.061643	-0.0458936	0.0666545	0.0367165	1.42333
	GATA6	-0.0145856	-0.0756911	0.0935558	-0.223359	0.0493346	-0.0652316	-0.238198	0.207041	0.0545306	-0.369295	0.155953	0.0990712	-0.173971	0.0919782	0.18576	-0.117644	0.124272	0.211155	0.00532485	1.41668
	NR1H4	-0.183635	0.062086	-0.0347097	0.0112471	0.0160722	-0.0989176	0.267979	-0.12644	-0.0819593	0.169524	0.0214858	-0.0854447	0.147283	0.103113	-0.12221	0.196377	0.0339142	-0.249218	-0.0465475	1.40657
	HMGA1,2	-0.204729	-0.0610164	0.0735697	-0.172634	0.0356005	0.0953097	0.0142978	-0.0937808	0.0868094	-0.0284673	-0.186918	0.0305159	-0.0634982	-0.0245214	0.096004	0.0393203	-0.206108	0.0346529	0.535592	1.40453
	KLF4	-0.0508003	-0.0149793	-0.00902024	0.0067746	-0.0297565	-0.0595496	-0.0447166	0.0525	-0.0151847	0.00876641	0.0791622	-0.00998405	-0.0291485	0.0601001	0.000207315	0.00276074	0.0397829	-0.00651131	0.0195969	1.40097
	GFI1	-0.0732357	0.0515027	0.0355833	-0.145326	0.0448257	0.033319	-0.0863716	0.0346706	0.0523488	-0.0640042	-0.0276466	0.0652696	-0.0515535	0.0140005	0.0370659	-0.0393605	-0.0152417	0.0482604	0.0858938	1.39899
	NHLH1,2	0.0231217	0.0204318	0.0656234	-0.0274107	0.0293246	0.0492269	-0.111003	-0.0560949	0.0323498	-0.0531063	-0.0565718	0.0354615	0.0142755	-0.120823	0.0770181	0.00215116	-0.013616	0.0950468	-0.00540563	1.38623
	GATA4	-0.0730145	-0.107306	-0.0103762	0.0749877	0.00274245	0.0323439	0.0335652	0.122913	0.0872928	-0.000930586	-0.045761	0.0363671	-0.0636361	0.0347994	0.0398097	-0.104107	0.0508203	0.0339118	-0.144422	1.38466
	SPIB	0.0189149	-0.0461702	0.0503384	-0.0124134	0.0341986	0.0315395	-0.0434057	0.0249911	0.0183246	-0.113029	0.0158936	0.0430421	-0.0554584	0.022878	0.0755316	-0.0560146	0.00516127	0.0721869	-0.0865093	1.37697
	PAX8	0.104298	0.0599111	-0.0385151	0.0886527	0.343039	-0.295981	0.184041	-0.173986	-0.119747	-0.0541389	-0.134177	-0.194501	0.153615	0.0728942	-0.345054	0.108407	-0.0156294	-0.246589	0.503461	1.37668
	GFI1B	-0.0896163	0.12006	-0.0567745	0.0764249	-0.190799	-0.0555072	0.0291591	-0.0510981	-0.0611524	0.154222	-0.0569217	-0.050259	0.137447	-0.310571	-0.0660481	0.0277979	-0.081773	0.0645131	0.460896	1.37035
	PRRX1,2	0.308366	0.0403241	-0.026375	0.157851	-0.294444	-0.0526415	0.258067	-0.0888881	-0.0446276	0.119345	-0.20465	-0.0701179	0.102577	-0.147287	-0.0146236	0.0781469	-0.154376	0.009888	0.0234651	1.36766
	RFX1	-0.0436588	-0.00928897	0.0190107	-0.0812188	0.0614499	0.0130689	-0.0700092	0.049436	0.0337202	-0.0833627	0.00171711	0.0507189	-0.0525777	0.0316484	0.00997377	-0.00586716	0.00163143	0.0456043	0.0280037	1.34307
	PRDM1	-0.0371964	-0.0262328	-0.0102295	0.0599364	-0.0574565	0.0344291	0.0190136	-0.0331133	0.0280576	0.0112244	0.0143193	0.0166039	0.0410505	0.0238785	0.0338305	-0.014841	-0.00860419	0.0323541	-0.127024	1.343
	PAX2	0.0879095	0.0224263	-0.10534	0.140466	-0.0101046	-0.046144	0.0797265	0.0257621	-0.0691707	0.125015	-0.0599246	-0.0587264	0.124051	-0.0783559	-0.0824351	0.0848125	-0.161348	-0.0356143	0.0169955	1.33962
	FOXP3	0.171465	0.0489751	0.0855373	0.303751	-0.034711	0.0635708	-0.172002	-0.00691918	-0.067379	0.0683765	0.00124202	-0.135934	0.0666984	-0.0480319	-0.204673	0.125562	0.121271	-0.249723	-0.137075	1.32292
	ATF4	0.0165094	0.0275303	0.0348486	0.11594	-0.0424757	0.0244631	0.0214149	-0.0946458	-0.000835568	0.0497651	-0.0833326	-0.0275655	0.0419226	-0.14521	0.00471688	-0.00424003	-0.121466	0.115706	0.0669538	1.31466
	HAND1,2	-0.00366832	-0.00250197	0.0858298	-0.0204822	-0.0058164	-0.0992471	-0.100763	0.07203	0.00833496	-0.181675	0.32324	0.0463421	-0.140745	0.183279	0.055263	-0.117909	0.124863	0.0797367	-0.306112	1.31294
	POU6F1	0.124875	0.0869739	0.118343	-0.0436987	-0.0375129	-0.0185209	-0.0468933	-0.268671	-0.0489401	-0.231788	-0.524359	0.0663536	-0.182233	-0.0680551	0.216833	0.0676997	0.136448	0.256721	0.396425	1.30975
	MYOD1	-0.00837648	-0.0461051	0.00425469	0.140624	-0.118206	0.0953912	0.0525771	-0.0793632	0.0925704	-0.0391386	-0.0300433	0.0688093	-0.10177	0.0103268	0.052134	-0.103591	0.0578609	0.0335566	-0.0815117	1.30552
	ZBTB16	-0.0620115	-0.0837128	0.00210544	0.0109754	0.119566	-0.030571	0.211423	-0.00809296	-0.0117375	0.129702	0.0891741	-0.00232576	0.036735	0.0233254	-0.144058	-0.0555174	0.0103695	-0.153931	-0.0814179	1.30017
	AR	-0.0684871	0.0135304	0.0483429	-0.146275	-0.119002	0.0260862	-0.15301	-0.0111111	0.0786848	-0.178991	0.144373	0.144247	-0.337805	0.203378	0.182114	-0.223027	0.317827	0.155606	-0.0764819	1.28872
	POU3F1..4	-0.019495	0.103174	-0.0563305	0.214797	0.0661015	-0.0428928	0.183753	-0.141522	-0.0644082	0.260466	-0.234104	-0.142298	0.0861234	0.0273574	-0.193047	0.154282	0.119035	-0.237013	-0.0839797	1.28786
	TFCP2	0.0977727	0.0284937	0.0526896	0.0515646	-0.0341184	0.0212501	-0.00113445	-0.0471145	-0.028066	0.0104534	-0.109959	-0.0237202	0.0272167	-0.0242312	-0.00198071	0.0192961	-0.0695019	0.0477705	-0.0166811	1.25681
	XBP1	0.0308815	0.0203015	0.00087109	-0.0145328	-0.324597	0.0135925	0.345832	0.137731	0.063237	0.254581	0.182708	0.00847012	0.429983	-0.402473	-0.170028	0.290915	-0.26939	-0.287699	-0.310384	1.25171
	PITX1..3	0.24981	0.0508289	0.0954587	-0.0130429	0.0401809	0.025502	-0.0771153	0.0859457	-0.00351861	-0.0633261	-0.080888	-0.0747332	0.00350743	-0.0273924	-0.0919482	0.14807	-0.10822	-0.0612839	-0.0978346	1.24988
	POU1F1	0.359874	-0.0366318	-0.153771	0.0562477	-0.00747425	-0.137473	-0.0124925	0.0359437	-0.153907	-0.0377412	-0.0843292	-0.0711094	-0.295078	0.0239841	0.00527393	0.118277	0.0518594	-0.063592	0.40214	1.24452
	MEF2{A,B,C,D}	-0.0674737	-0.080018	-0.04269	0.00427809	-0.0681582	-0.0828519	0.0498665	-0.0476467	-0.0394306	-0.0346746	-0.0647739	0.0152412	0.00454118	0.0822424	0.120055	-0.0658539	0.172954	0.0755878	0.068806	1.2445
	RBPJ	-0.0279118	-0.147805	0.0368121	-0.0429218	-0.106533	-0.0170305	-0.00270071	-0.0512466	0.0452925	0.120946	0.00300463	0.0383075	0.118857	-0.0426037	0.0443425	-0.0639423	-0.0423146	0.0860426	0.0514049	1.23906
	VSX1,2	-0.0443408	0.0578199	0.09224	-0.212979	-0.00691161	0.0160345	-0.467138	0.203242	0.105575	-0.352396	0.256959	0.181122	-0.1203	0.452912	0.333156	-0.633387	0.383023	0.329523	-0.574154	1.23597
	PDX1	0.0608287	-0.241685	0.0696645	0.226977	0.269203	-0.191713	0.245738	-0.210627	0.0398951	0.191031	0.256454	-0.0796926	-0.1188	-0.101454	-0.0817533	-0.478084	0.467858	0.0587434	-0.382584	1.22551
	HOX{A4,D4}	-0.173943	-0.213431	-0.132162	-0.103708	-0.019068	-0.0655515	-0.0519878	-0.0558091	0.0610021	0.0679687	-0.237987	0.164828	0.113573	-0.0665807	0.238667	-0.147106	0.0420043	0.281725	0.297565	1.22099
	EP300	-0.173787	-0.0158599	0.00574448	-0.0263387	0.180541	0.0839083	-0.0502388	0.025549	0.0425132	-0.0487649	0.0375307	0.0344546	0.0190576	0.0114864	0.0395676	-0.0536783	0.0196867	-0.0393997	-0.0919727	1.21898
	TBX4,5	0.177542	-0.0249736	-0.00206005	0.076424	0.0500615	0.050445	0.0263892	-0.0240315	0.0358325	-0.214545	0.0697466	-0.00117028	-0.139705	0.0536063	-0.0357978	-0.0555934	0.180403	-0.0548773	-0.167696	1.21014
	HSF1,2	-0.0897159	0.0110191	-0.0892523	0.048259	0.137225	-0.0809218	-0.0719698	0.0964133	-0.0631684	0.0981804	-0.0312601	-0.061287	0.0923232	-0.0574097	0.0187636	0.0822126	-0.0869067	-0.0167931	0.0642884	1.20377
	HOX{A6,A7,B6,B7}	-0.488462	0.501149	0.28949	0.094075	-0.0766729	0.230839	-0.726708	-0.110625	0.282428	-0.59498	-0.440211	0.305491	0.00309438	-0.335869	0.203874	0.722238	0.166238	-0.0993935	0.0740067	1.19751
	OCT4_SOX2{dimer}	0.118734	0.0524911	0.130733	-0.229919	-0.123649	0.0221699	-0.146351	0.0518721	0.0419183	-0.222159	-0.0533696	0.0387127	-0.0461488	0.0971648	0.00445898	0.0488416	0.0540994	0.0174386	0.142962	1.19591
	SOX{8,9,10}	0.0329774	0.0147871	0.0084237	-0.105734	-0.0433499	0.0185368	-0.0351938	0.0355878	0.0137179	-0.0916513	0.0338759	0.0369311	-0.145195	0.0982176	-0.0288624	-0.0355699	0.0958594	0.0847521	0.0118887	1.19478
	HNF4A_NR2F1,2	0.0451694	0.0147099	-0.0635565	0.0813851	0.0811401	-0.0506887	-0.0235238	0.0737908	-0.0376444	-0.0644525	0.157859	-0.0368011	-0.0843183	0.0754678	-0.0358545	0.00457712	0.0565144	-0.0620365	-0.131737	1.18982
	SRF	-0.0962932	-0.0110409	-0.11902	0.0307256	0.031519	-0.109884	0.00790136	0.0647578	-0.0305735	0.0662259	0.039478	-0.0320913	-0.0165177	0.0663582	0.0648306	-0.174449	0.109524	0.044881	0.063669	1.18338
	ARNT_ARNT2_BHLHB2_MAX_MYC_USF1	0.0410442	0.0161142	-0.0441293	-0.0590574	0.0383413	-0.0484744	-0.0468754	-0.0254228	-0.0295949	-0.0345818	0.0170812	0.00884772	0.0394811	-0.0173262	0.0362141	-0.0288595	-0.0485973	0.0177088	0.168086	1.17726
	BACH2	-0.28828	0.0183454	0.0112209	0.194096	0.0309109	-0.0501048	-0.0246938	-0.0391167	-0.0591527	0.134443	0.00899821	-0.0966515	0.215775	-0.0340176	-0.026318	-0.125483	-0.196129	0.0715195	0.254639	1.15559
	BPTF	-0.0768046	-0.0554778	0.0735066	-0.0461746	0.0287908	0.0611147	-0.0178533	0.0736326	0.0243419	-0.155097	0.13868	0.00023241	0.00540795	0.114053	0.00107332	0.0718332	0.032049	-0.114083	-0.159226	1.15399
	HNF1A	0.189476	-0.064054	-0.126677	0.125217	0.152551	-0.0825879	0.00373959	0.0990399	-0.0771442	-0.0507393	0.131795	-0.150127	0.0809476	0.044629	-0.120826	-0.0995763	0.0943076	-0.122473	-0.0274984	1.14952
	PBX1	0.0751193	-0.0137949	0.0615472	-0.0553784	0.0124432	0.0621229	0.0429822	0.0721248	0.0805928	-0.120055	-0.133333	0.0579221	-0.0374566	-0.0761453	0.0255482	0.148622	-0.244909	0.026696	0.0153516	1.14697
	TAL1_TCF{3,4,12}	0.0655135	-0.167185	-0.0538468	0.0829582	0.145917	-0.179071	-0.138235	0.181908	-0.0832468	-0.137596	0.249275	0.0180597	-0.262674	0.201174	-0.0315826	0.0283153	0.130091	-0.041066	-0.0087086	1.13181
	MYBL2	0.0859166	-0.0954948	0.112349	-0.084285	0.0396623	0.0318356	-0.257063	0.0200111	0.138261	-0.284381	0.060718	0.193658	-0.217703	0.056743	0.09861	0.109073	-0.0765014	0.124846	-0.0562561	1.11798
	RXR{A,B,G}	0.0903263	0.0511856	0.0470655	0.0291164	-0.0965678	0.0780796	-0.0872776	-0.0417118	0.0163097	-0.0090514	0.00499714	-0.0159774	-0.0383068	0.0308116	-0.0422559	0.060707	-0.0277007	0.0230802	-0.0728296	1.11658
	FOXL1	-0.016862	-0.0938551	0.056556	-0.0148128	-0.0830317	-0.0180252	0.262202	0.0149641	0.0196007	-0.159393	-0.136641	0.0682062	-0.222193	0.180957	-0.0316574	-0.0491503	-0.0135159	0.10253	0.134121	1.09918
	ZEB1	-0.00320392	0.108545	0.0645759	0.0897358	0.046834	0.00990708	-0.173655	0.118197	-0.00668748	-0.162152	0.00925401	0.00733038	-0.116172	0.0938805	-0.00905901	0.00149921	0.00490598	-0.023198	-0.060537	1.09892
	AIRE	-0.2344	-0.0883837	0.0277904	0.157073	0.0966964	-0.0313705	0.0974784	0.0556961	-0.118369	0.072832	0.137938	-0.132913	0.0792088	0.0135179	-0.0668891	0.0624357	-0.0750202	-0.0785255	0.0252037	1.09764
	PPARG	-0.120026	0.00567672	0.0698334	-0.117072	0.22463	-0.159507	-0.270037	0.342389	-0.0500243	-0.321105	-0.0221278	0.00693762	-0.0370465	0.124648	0.0102948	-0.14541	0.126514	0.193111	0.138321	1.09429
	ESR1	-0.064708	-0.0279336	0.0216852	-0.0115241	0.0286266	0.0420985	-0.0116993	-0.116339	0.0373422	-0.0122415	-0.0808196	0.0568079	0.0273818	-0.0431525	0.0629033	-0.0393755	-0.00543328	0.0872938	0.0490867	1.09307
	GCM1,2	-0.0993991	-0.0169289	0.0402362	-0.0774738	0.0240988	0.164382	-0.0684867	-0.0480024	0.14128	-0.067678	-0.108884	0.102963	0.11545	0.0943047	0.0309935	-0.0853809	0.00846964	0.0641411	-0.214085	1.09037
	RORA	0.0918834	0.102207	0.079175	0.0659407	-0.0129236	0.12946	-0.136891	-0.158756	0.0656755	0.0331888	-0.128318	0.0415038	0.109612	-0.0784237	0.0111206	0.145031	0.0927503	-0.235886	-0.21635	1.07555
	NANOG	0.0269307	0.0463614	-0.152952	-0.211942	-0.280414	-0.0139476	0.0953977	0.0759103	0.021127	0.104216	-0.267334	0.0215711	0.144422	-0.271281	0.0410605	0.0349571	-0.043601	0.0672763	0.562243	1.06943
	HES1	0.0435961	0.0621306	-0.0469018	0.0530742	0.0953082	-0.0932564	0.0456067	0.004096	-0.0832972	0.121981	-0.0508745	-0.0788089	0.00970364	0.0196451	-0.0786677	-0.0144453	0.00452066	-0.0681861	0.0547758	1.06433
	ESRRA	0.191581	0.0715456	0.0351218	0.205878	-0.0720097	-0.0145439	0.133852	0.0123182	-0.0578716	0.0211549	-0.179656	-0.0438718	-0.0104313	0.0470709	-0.044924	0.00071937	-0.0609008	-0.089051	-0.145982	1.06168
	DMAP1_NCOR{1,2}_SMARC	-0.0649786	-0.0708525	-0.0404753	0.0697122	0.0499318	0.0534793	-0.0119104	0.0119294	0.0106947	0.0530754	0.00024824	-0.0210905	-0.135643	0.0982287	0.0415462	-0.0154473	0.136472	0.0118279	-0.176749	1.06142
	FOXQ1	-0.219937	0.0455031	0.0454974	-0.182978	0.185054	0.118709	-0.0321947	0.0962012	0.103299	0.103403	-0.209436	0.129285	-0.193149	0.195405	0.0969258	-0.0932098	0.147324	-0.0608812	-0.274821	1.04737
	STAT1,3	0.00281135	-0.0669739	-0.0409909	0.0731507	-0.0259016	0.0143437	0.106719	-0.067449	0.0476488	0.031662	-0.141109	0.0612894	-0.0337754	-0.0256941	0.0317333	-0.0168408	-0.0108076	0.0501057	0.0100782	1.04348
	LMO2	0.0843262	0.111179	-0.0915888	-0.0384627	0.026142	-0.0877196	-0.079132	0.0534464	-0.0557226	-0.109026	-0.00722483	-0.0111982	-0.01428	0.0594731	0.0503406	0.0435759	-0.0530847	0.0677372	0.0512185	1.04031
	NKX3-2	0.182022	-0.0528702	-0.0346492	0.0943767	-0.0575047	0.0139907	-0.0618649	-0.0917365	0.0420785	-0.181534	-0.0794835	-0.00371339	-0.0861938	0.11873	0.0217654	0.0290446	0.00263465	0.0779176	0.0669902	1.03138
	NR3C1	0.151503	0.0244807	0.0239738	0.184378	0.076065	-0.014473	-0.128121	0.000121003	-0.0875732	-0.0789567	0.125182	-0.0851216	-0.00988227	0.0875585	-0.056613	-0.0188876	0.0580759	-0.157804	-0.0939044	1.02475
	TLX1..3_NFIC{dimer}	0.0409458	0.110335	0.0441112	0.0393371	0.0821027	-0.000323511	0.0276298	-0.0082396	-0.0198951	-0.0700578	-0.0578504	-0.020979	-0.111524	-0.0925605	0.0026389	-0.0752005	0.0128116	0.0575116	0.0392066	1.01582
	RFX2..5_RFXANK_RFXAP	0.0842064	-0.0486778	0.0300185	-0.156321	0.0761138	0.01996	-0.157689	0.053514	0.0625671	-0.0597305	0.0337543	0.0344936	-0.0479705	0.0903154	0.0346176	0.0208064	-0.0270534	0.0362171	-0.0791424	1.01311
	ZNF148	0.0104672	-0.0359379	-0.0320299	-0.0282771	-0.00121141	-0.0258954	0.120234	-0.0375234	-0.00787137	-0.00363579	-0.00355405	0.0293443	-0.00947204	-0.0421579	0.0462876	-0.047561	-0.0209743	0.0635628	0.0262054	1.00124
	DBP	-0.0617391	-0.0639986	-0.0480708	0.0643907	-0.0140913	0.0215637	-0.0106618	-0.118933	0.00854047	-0.0287827	0.0685486	0.00601404	-0.163236	0.00525627	0.0677229	-0.0521205	-0.0675745	0.145507	0.241664	0.992916
	NFIX	-0.179687	0.0639319	0.00483685	-0.0838297	-0.083247	0.094926	-0.109463	0.122496	0.0984481	0.0309917	0.290542	0.0642071	0.090047	0.0779812	0.00694554	-0.137269	0.0189968	-0.101212	-0.269642	0.990092
	LEF1_TCF7_TCF7L1,2	-0.0573954	0.0642385	-0.0609252	0.0875403	0.00263429	-0.00851594	0.0870607	-0.0948573	-0.0865515	0.072479	-0.013218	-0.0762487	0.141376	-0.115822	-0.0531428	0.138985	0.0121399	-0.0379736	-0.00180289	0.971599
	ALX1	0.255829	-0.0503583	-0.136512	-0.238676	-0.245827	-0.0720121	0.301634	-0.0297625	-0.0979293	0.103375	0.0783616	-0.0103637	-0.0609569	0.0348867	0.0833963	-0.0789937	0.0332188	-0.0727994	0.20349	0.968376
	SPZ1	0.233457	0.0157	-0.0447026	-0.0120198	0.0219994	0.0722664	-0.153993	0.0641093	0.0623108	-0.114407	0.0756605	0.0421791	-0.0732075	-0.111593	0.0460861	-0.0633172	0.0498093	0.0408162	-0.151155	0.96718
	TP53	-0.0204568	-0.00822339	-0.0553187	0.0218284	-0.023623	-5.16971e-05	-0.0263574	-0.0972282	0.0127144	-0.0762566	0.0135158	0.0627854	-0.000676557	0.081138	0.0823918	-0.106832	-0.0246153	0.0273861	0.13788	0.966742
	TEAD1	0.0626585	0.0547993	-0.0410401	0.0337325	0.0599852	-0.00317051	-0.0466655	0.00377204	-0.010757	-0.039202	-0.0230128	-0.0765074	-0.0658617	0.0952466	-0.104729	0.0640817	0.0144677	0.0071636	0.0150389	0.962289
	CRX	0.0444052	-0.0191372	0.0140618	0.0611671	-0.0380388	0.0830027	-0.203587	-0.201867	0.106923	-0.157268	0.104818	0.0759752	-0.0109529	0.099811	0.0580446	0.107027	0.0281294	0.0592466	-0.211761	0.952773
	MAFB	0.0996822	-0.0183129	0.018808	-0.0378669	-0.0319725	-0.0180878	0.016959	-0.0836594	0.0072644	0.0360777	-0.0559583	0.00374633	0.0817137	-0.0375998	-5.69734e-05	-0.0898166	0.0474316	0.0629253	-0.00127704	0.93961
	LHX3,4	0.149684	0.125043	0.0305346	0.031083	-0.062955	-0.112844	0.0443268	-0.0113343	-0.0978708	-0.350893	0.219735	-0.0344795	0.0391324	-0.180098	-0.0747953	0.0270134	0.00763536	-0.108202	0.359284	0.936491
	RXRA_VDR{dimer}	0.116169	0.0191433	0.0765538	0.174753	-0.0139178	-0.0781781	0.0952237	0.0277489	-0.0172522	-0.0238481	-0.179123	-0.0463314	0.11806	-0.0530197	-0.0447801	-0.0477784	0.081582	-0.046945	-0.158059	0.9335
	CDX1,2,4	0.0213644	-0.0278816	0.0739343	-0.112341	0.0924161	-0.0843145	0.012789	0.1106	-0.0641941	0.0964672	0.0511684	-0.0858522	0.0801677	0.0109243	-0.0679246	0.0350618	0.043828	-0.0769607	-0.109253	0.930819
	ATF6	0.00317548	-0.012842	0.00682988	-0.0393995	-0.145394	-0.0260011	0.201731	-0.0344722	0.0079765	0.077769	0.00732009	0.00495671	0.0831692	-0.0396113	-0.0317939	0.0403629	0.0130449	-0.0597686	-0.0570531	0.923453
	TFAP4	-0.0701119	-0.00657507	-0.0405186	0.0593553	0.0143494	0.00792098	-0.0333047	0.0324114	0.0232588	-0.10373	-0.0173089	0.0241481	-0.0188946	0.0207834	0.0306512	-0.0603988	0.0902077	0.0595167	-0.01176	0.921442
	EBF1	0.00795616	0.010789	0.063142	0.0526345	0.015949	-0.00827563	-0.0139175	-0.0395883	-0.0469165	-0.0304983	0.0892453	-0.0414561	0.0265952	-0.0503332	0.0220912	-0.0579318	0.012226	0.0700914	-0.0818024	0.918121
	RXR{A,B,G}_{NR1H2,PPAR}dimers	-0.037885	0.115961	0.0459323	-0.0821705	0.0290928	-0.00179528	-0.10544	0.0115788	0.011726	-0.0272518	0.0215337	0.0401913	0.0254102	-0.040305	-0.0124753	0.0569699	-0.0510707	-0.0330567	0.0330542	0.909243
	SOX17	0.0596653	0.00289638	-0.0738115	0.0910001	0.0016048	-0.0585538	-0.0430076	-0.00503857	-0.0444527	0.0422976	0.0628026	-0.0142854	0.0325324	-0.0482572	-0.00489952	-0.00412055	-0.107299	0.0278976	0.0830292	0.899081
	STAT5{A,B}	0.232317	-0.0779197	0.00676	0.0103094	-0.0222691	-0.0687133	0.00260663	0.052586	-0.0219551	0.0195605	0.100218	-0.0939234	-0.105151	-0.0225366	-0.0699819	-0.0465378	0.000550778	0.000122809	0.103957	0.878908
	MSX1,2	-0.0623394	-0.678508	-0.233647	-0.391714	-0.14987	0.0701065	-0.425086	0.611967	0.388633	0.0456028	-0.106997	0.502823	-0.387453	0.160912	0.329838	-0.338754	0.473735	0.0606935	0.130057	0.877899
	ZNF423	-0.0975985	0.0136224	0.0166132	-0.118873	0.010053	0.0115777	0.0106122	0.0240641	0.030237	0.0951747	-0.0534907	0.0116513	0.0619307	0.10801	-0.0252714	0.00351578	0.0863316	-0.0296781	-0.158482	0.87002
	MYB	0.0501942	0.0285696	-0.00784205	-0.0824787	-0.0038522	-0.0132059	-0.0965902	0.0235419	0.020435	-0.0133912	0.00962392	0.028242	9.33688e-05	-0.0283397	-0.0103754	0.0442787	0.0270964	0.00536058	0.0186398	0.840897
	NANOG{mouse}	-0.101091	-0.042338	0.0446657	-0.0720086	0.0910579	-0.024287	-0.0553664	-0.019578	-0.0327917	0.0448695	0.108552	-0.0117741	0.139773	-0.0194894	-0.0156734	0.004543	-0.0390719	-0.00717218	0.00718135	0.820292
	TEF	-0.120807	-0.0228941	-0.0382539	-0.130254	0.0987504	0.102354	-0.234528	0.0738296	0.0283563	-0.0616533	0.182631	-0.0524971	-0.301889	0.0648465	0.0453738	0.0156302	0.194905	0.077228	0.0788713	0.818863
	SOX2	0.0148293	-0.00543157	0.0186465	0.0884647	-0.0447264	0.0411769	0.0219796	0.107596	-0.0138735	-0.0458568	-0.0913523	-0.0217763	0.0176728	0.0190174	-0.0425644	0.0577559	0.00842745	0.00195734	-0.131943	0.809755
	ALX4	-0.0863728	-0.0745893	-0.00704765	0.0424882	0.0447147	0.0142667	-0.0613775	-0.253801	0.0613752	0.18443	-0.0466752	0.0545941	0.0969883	0.0382117	-0.0370133	-0.0644045	-0.0369697	-0.0428744	0.174056	0.804943
	CUX2	-0.238642	0.0912164	0.226788	0.00166652	0.0544555	-0.077078	-0.309579	-0.100016	0.00160259	0.0784401	0.440045	0.0725104	0.0896308	-0.277236	0.0738805	0.0875609	0.0707519	0.108471	-0.394469	0.800515
	FOXO1,3,4	0.0429861	-0.0117098	-0.0365086	0.0186474	0.0170128	0.019982	-0.0752583	0.0791639	0.00755212	-0.0945252	-0.0269909	0.030619	-0.0843171	0.0745498	0.0389204	-0.1185	0.18372	0.0408375	-0.106181	0.79503
	FOXA2	-0.0492588	-0.0400266	-0.0621547	0.1367	0.0496357	-0.0833291	0.0178262	-0.0523869	-0.0544443	0.236787	0.106954	-0.075907	0.0462151	-0.0891233	0.00379895	0.00654526	-0.0711385	-0.0296146	0.00292184	0.793214
	PAX1,9	0.11591	-0.0135262	-0.0239367	0.0880503	0.0244901	-0.0464439	0.273487	0.108809	-0.0207833	-0.0767545	0.198363	0.0145887	-0.182466	0.0480573	0.0462277	-0.173834	0.0419522	-0.0367047	-0.385486	0.777737
	GATA1..3	0.220169	0.504554	-0.144168	0.138117	-0.133376	0.627824	-0.286225	-0.57913	0.527422	-0.0748079	-0.320003	0.502108	-1.12419	-0.322947	0.65169	0.612466	-0.52921	0.116157	-0.386445	0.774359
	EN1,2	0.0836841	0.048331	-0.0782444	0.244029	-0.0943613	0.0300728	-0.177417	-0.14936	0.0304518	-0.0257554	-0.0621123	0.0177494	-0.0461119	0.0621148	0.0784702	-0.116929	0.103017	0.0429111	0.00946045	0.769145
	FOXN1	-0.0574174	-0.0299743	0.0343532	0.0695903	0.14076	-0.00229109	-0.0907312	0.030088	-0.0312331	-0.0584493	0.0807155	-0.0252385	-0.0594085	0.0442871	-0.0636054	0.0581507	-0.0400352	0.00596899	-0.00553035	0.732315
	ATF5_CREB3	-0.0124006	-0.00803135	0.0246996	0.00597173	0.0083363	-0.0136892	0.0529719	-0.0206047	-0.000121336	0.0282396	-0.0123373	0.0155911	-0.00294521	-0.0534513	-0.00951452	-0.00436002	-0.0821965	0.047965	0.0358766	0.731107
	GZF1	0.155716	0.0594224	0.0564342	0.0782758	-0.0499237	-0.114162	-0.0755863	0.191425	0.00365879	-0.0891383	0.0552774	0.0225588	-0.0615915	-0.06269	0.040703	-0.162258	0.0579477	-0.0202621	-0.0858074	0.587166
	FOX{C1,C2}	-42624560282000	11353570070000	14178904336600	-155789494790000	10274087103000	57532042064000	-63206669979000	70159936429800	23591854282300	-58095362165200	14449941145200	46284892415800	-44582121627400	35870175330800	22861483414300	-37975630728500	69294340605900	61812665819700	-35390053445400	9.40555e-27
	KLF12	-1223052020170	-41866394568400	-44327934005600	-150903540299000	39684925639200	-21219535692900	43896464896000	37697519740400	3250199100940	44923236254600	-50253989811800	-23566086380500	40764447463400	94689379720000	-24774363071000	-7872469395560	48359008873900	-15659358277000	28401541833000	8.55019e-27
