# Supplementary material for: Redefining the transcriptional regulatory dynamics of classically and alternatively activated macrophages by deepCAGE transcriptomics
Source: Nucleic Acids Res. 2015 Jun 27;43(14):6969–82. doi: 10.1093/nar/gkv646 (PMC4538831; doi:10.1093/nar/gkv646)
Supplement: SUPPLEMENTARY DATA [file supp_gkv646_nar-00633-h-2015-File009.xlsx]

## Sheet: 3A
		Supplementary table 3A Differentially expressed up- and down- regulated TF genes in M(IFNγ)
		Up regulated In IFNγ -stimulation
					Fold Change (log FC)					Expression (TPM)
		Cluster	GeneID	Symbol	2h	4h	6h	12h	24h	0h	2h	4h	6h	12h	24h
		214855	214855	Arid5a	3.71847	1.48958	0.355464	-0.133884	0.192795	23.1604	267.182	42.3328	32.9392	19.3075	31.9176
		11910	11910	Atf3	1.32964	0.907462	0.411767	0.18427	0.490511	147.884	460.089	260.695	208.009	179.315	185.034
		74481	74481	Batf2	4.52687	4.07592	3.52959	2.36628	3.28117	4.39913	127.312	77.7415	60.454	26.3527	32.6752
		12916	12916	Crem	2.01232	1.34662	0.0846281	-0.857775	0.0878715	19.2086	93.1995	59.8023	26.7133	12.9595	22.5819
		13486	13486	Dr1	2.10101	1.00625	0.545738	0.4533	0.431835	44.2912	197.706	102.274	71.3903	60.3217	58.7133
		13654	13654	Egr2	2.01215	-0.597362	-1.03164	-0.721403	0.499227	10.8596	103.232	6.62584	3.54412	3.35207	6.12895
		14281	14281	Fos	-1.39853	-0.280155	-0.181993	0.155752	1.54089	58.0258	33.5043	52.493	59.865	73.1627	201.627
		110521	110521	Hivep1	0.847397	1.28892	0.832017	0.70371	0.67481	7.16193	29.4834	40.0759	24.5962	11.3024	8.83425
		22778	22778	Ikzf1	1.54052	0.906882	0.555291	0.505736	0.395837	77.1522	277.483	212.104	176.253	119.433	87.7437
		16362	16362	Irf1	3.5936	3.26651	2.84752	2.04208	2.36811	177.369	2565.09	1715.43	1317.35	676.261	690.283
		15900	15900	Irf8	1.27161	1.24765	0.867718	0.49748	1.15468	144.376	442.331	386.512	257.135	158.15	303.392
		16476	16476	Jun	1.89669	0.224638	-0.26219	0.197713	0.721435	57.9203	153.765	44.0321	37.2158	47.1316	76.9416
		17133	17133	Maff	2.50649	0.956298	0.55847	-0.727125	2.37014	1.81862	46.2275	18.7794	12.4496	3.98725	8.08251
		17135	17135	Mafk	1.45569	0.584586	0.5327	0.0939176	0.23556	12.8889	39.3174	18.8921	28.4275	15.9411	15.4272
		18030	18030	Nfil3	1.67129	-0.500361	-0.264073	0.184714	0.36178	20.146	90.9963	17.7242	20.4593	28.3602	44.5345
		100608	100608	Noc4l	1.81085	1.68843	0.674674	0.10671	0.347226	17.8059	43.6377	44.8552	23.044	17.8879	18.1824
		20846	20846	Stat1	0.863313	1.68837	1.89039	1.37681	0.612235	255.822	510.588	857.871	1013.88	732.657	420.071
		20851	20851	Stat5b	1.80368	0.779507	0.406564	0.499253	0.47588	29.8386	79.1269	37.8565	31.352	30.8672	33.6124
		21426	21426	Tfec	2.95543	1.02873	-0.285134	-0.856091	0.484365	8.71061	72.958	21.3731	12.917	7.09746	10.6625
		381650	381650	Thap6	1.41754	0.11723	-0.352761	-0.540055	-0.598777	9.45282	31.8344	10.0328	6.35501	6.64814	8.359
		218973	218973	Wdhd1	2.96681	0.203477	-0.784047	-0.74508	-0.210787	4.39453	21.6998	2.42489	2.03867	1.53163	3.38084
		58203	58203	Zbp1	1.09636	1.37369	1.30783	0.785177	-0.0169488	367.466	727.194	996.342	949.824	678.962	423.505
		230119	230119	Zbtb5	1.93722	0.872879	0.598571	0.496369	0.34985	6.23561	24.154	13.3111	8.9161	6.23072	8.40388
		226442	226442	Zfp281	1.97333	1.46108	1.31681	1.03355	1.00718	8.92815	32.5446	23.1325	21.3061	14.144	16.4618
		627049	627049	Zfp800	1.63102	1.41478	1.13748	0.915643	1.37314	30.3077	119.063	115.103	126.415	96.932	69.979
		234413	234413	Zfp961	2.52063	1.92534	1.20264	-0.19219	0.588961	5.79865	32.8224	14.4554	8.79301	4.35569	9.56118
		Down regulated In IFNγ- stimulation
					Fold Change (log FC)					Expression (TPM)
		Cluster	GeneID	Symbol	2h	4h	6h	12h	24h	0h	2h	4h	6h	12h	24h
		20893	20893	Bhlhe40	-0.895939	-1.36821	-2.24258	-2.71069	-1.6062	33.7878	25.5121	17.4255	10.6566	9.81863	10.6319
		15903	15903	Id3	-0.180594	-0.223848	-0.837053	-2.31625	-1.8562	104.931	181.807	120.709	68.8902	23.6851	53.5658
		15364	15364	Hmga2	-1.60964	-1.63478	-1.74767	-1.81159	-1.95928	37.5866	18.2744	9.34372	6.0128	6.96816	6.56405
		14605	14605	Tsc22d3	-1.86488	-1.03959	-0.671266	-0.849577	-1.0372	37.5883	13.145	22.5723	24.22	22.1014	29.002
		79362	79362	Bhlhe41	-1.63739	-1.61179	-1.77418	-1.34449	-1.09067	93.8239	32.887	20.7769	17.8762	27.5883	40.6493
		12606	12606	Cebpa	-1.69536	0.0934887	-0.0767636	0.0603036	-0.258154	109.134	40.7898	85.158	75.5264	84.3397	90.9405
		13170	13170	Dbp	-1.0683	-1.23478	-1.24057	-1.57827	0.16278	55.3189	26.9182	16.0939	14.3341	11.4531	42.4375
		16658	16658	Mafb	-1.43974	-0.515285	-0.528052	-0.07525	-0.182472	245.896	84.0662	107.598	113.183	158.686	213.875
		12193	12193	Zfp36l2	-1.03773	0.463738	0.0859765	0.0645991	-0.370684	634.263	228.18	542.178	512.237	545.087	525.548

## Sheet: 3B
		Supplementary table 3B Differentially expressed up- and down- regulated TF genes in M(IL-4/IL-13)
		Up regulated In IL-4/IL-13- stimulation
					Fold Change (log FC)					Expression (TPM)
		Cluster	GeneID	Symbol	2h	4h	6h	12h	24h	0h	2h	4h	6h	12h	24h
		107503	107503	Atf5	0.112544	0.869185	1.50795	0.878307	1.55593	33.3218	42.1398	142.277	172.779	80.8697	78.0827
		53314	53314	Batf	0.89681	0.709696	0.959944	1.4459	0.0588489	9.69964	20.6634	22.2855	35.903	45.6344	15.3052
		20893	20893	Bhlhe40	0.246604	0.59816	0.848123	1.18628	2.54585	33.7878	62.923	64.8407	48.5696	56.4422	103.365
		13654	13654	Egr2	4.3107	4.73599	4.82591	4.71586	5.42266	10.8596	167.274	100.02	79.5033	63.8155	118.818
		23872	23872	Ets2	1.25731	0.33924	-0.0251758	0.21913	0.221837	36.5803	173.022	107.143	85.986	76.9452	37.1508
		27049	27049	Etv3	1.93806	1.66109	1.22133	0.992873	0.902324	39.8787	131.984	81.0708	62.0538	47.1685	48.2968
		104156	104156	Etv5	0.822116	1.68516	2.47535	2.70551	2.46698	7.12791	11.2992	14.5348	21.4158	29.9607	31.9931
		14281	14281	Fos	-1.77145	-1.53364	-1.33886	-0.222297	1.66196	58.0258	47.2514	53.8952	48.86	64.2333	182.587
		14284	14284	Fosl2	1.44714	1.00877	0.603629	0.764193	1.26537	16.5618	51.631	35.7451	27.1976	23.4352	31.4548
		110521	110521	Hivep1	1.00345	1.34822	1.09485	0.59389	0.377613	7.16193	26.5187	29.0158	23.072	15.0082	7.45003
		15901	15901	Id1	3.65095	3.76826	2.74398	0.666341	2.49727	0.7064	23.1545	12.8605	5.41729	1.50496	4.77116
		22778	22778	Ikzf1	1.66489	0.867989	0.435961	0.0564315	-0.317751	77.1522	264.879	162.778	141.607	99.3002	75.8947
		16362	16362	Irf1	1.39215	0.891181	0.981171	0.617492	-0.330379	177.369	478.13	654.002	606.526	368.959	178.608
		16364	16364	Irf4	2.67573	3.57044	3.96892	4.1039	4.14308	2.4328	11.3867	11.5483	17.5892	18.6045	25.4661
		16658	16658	Mafb	1.82596	0.995652	0.702385	0.559106	0.453026	245.896	602.492	254.243	236.119	250.219	303.677
		17869	17869	Myc	2.91345	2.79075	3.01576	3.4806	4.54196	4.37622	83.3504	40.6282	47.4443	40.6525	67.2376
		18030	18030	Nfil3	2.89307	2.54954	2.4541	2.29349	1.90992	20.146	122.76	72.8914	67.4393	63.9767	61.1045
		12142	12142	Prdm1	1.5783	0.966275	0.904149	0.598048	0.628885	16.1426	60.9225	32.437	31.3947	17.2674	17.7273
		19696	19696	Rel	1.3294	1.12192	1.2693	0.787336	0.872082	25.1593	105.519	70.4519	83.0581	36.6186	34.4297
		21426	21426	Tfec	3.21597	2.84688	2.38679	1.65909	1.4917	8.71061	95.7892	65.1908	68.6056	35.9681	21.448
		230119	230119	Zbtb5	2.64862	2.45377	1.239	0.155745	0.193772	6.23561	31.1156	21.1153	12.7632	6.4068	8.45724
		230738	230738	Zc3h12a	1.78706	1.19496	0.655428	0.434935	0.591871	39.1039	149.229	79.6576	58.9194	60.0005	43.6652
		Down regulated In IL-4/IL-13- stimulation
					Fold Change (log FC)					Expression (TPM)
		Cluster	GeneID	Symbol	2h	4h	6h	12h	24h	0h	2h	4h	6h	12h	24h
		79362	79362	Bhlhe41	-1.00044	-1.35832	-1.72076	-1.16882	-0.686933	93.8239	50.7137	26.0237	21.8779	38.0746	40.5136
		15364	15364	Hmga2	-0.996654	-1.9301	-2.41789	-1.5566	-0.35541	37.5866	21.7601	7.9868	6.42734	7.698	15.7412
		15903	15903	Id3	-0.172899	-0.060942	-0.529668	-2.13465	-1.9984	104.931	154.397	122.038	81.4438	23.0872	30.8893
		353187	353187	Nr1d2	-0.0119411	-0.914114	-1.36184	-0.85181	-0.190301	22.3889	20.0776	11.0392	5.2049	8.94464	18.2188
		12193	12193	Zfp36l2	-1.41417	-0.842657	-0.814366	-0.494412	-0.232336	634.263	211.54	295.595	299.346	456.617	553.042
