# Supplementary material for: Redefining the transcriptional regulatory dynamics of classically and alternatively activated macrophages by deepCAGE transcriptomics
Source: Nucleic Acids Res. 2015 Jun 27;43(14):6969–82. doi: 10.1093/nar/gkv646 (PMC4538831; doi:10.1093/nar/gkv646)
Supplement: SUPPLEMENTARY DATA [file supp_gkv646_nar-00633-h-2015-File010.xlsx]

## Sheet: 4A
		Supplementary table 4A Differentially expressed up- and down- regulated non TF protein coding genes in M(IFNγ)
		Up regulated In IFNγ stimulation
					Fold Change (log FC)					New		Expression (TPM)
		Cluster	GeneID	Symbol	2h	4h	6h	12h	24h	Marker	PMID	0h	2h	4h	6h	12h	24h
		71086	71086	4933412E12Rik	1.3039	2.06818	2.00145	1.15671	0.0559254	o		11.084	22.2693	44.6585	51.0964	25.4818	16.1523
		70617	70617	5730508B09Rik	2.26266	1.87691	1.1816	1.03938	1.21634	o		18.6375	78.1901	72.5415	58.964	40.401	39.5008
		433470	433470	AA467197	1.53079	1.8875	2.29498	1.25614	4.34443	o		3.7009	18.6808	32.4822	51.0013	32.2886	40.7286
		71704	71704	Arhgef3	2.81748	1.2987	0.827938	0.50483	0.642142	o		27.0271	235.645	117.631	115.844	61.7379	35.837
		27053	27053	Asns	0.509997	1.9207	2.20899	0.0265671	2.42412	o		6.75052	18.4317	72.6904	87.3685	24.5381	39.9305
		57370	57370	B4galt3	2.29501	0.864292	0.400682	0.330258	-0.0578136	o		38.0622	133.235	53.5633	37.8412	34.962	29.9116
		12044	12044	Bcl2a1a	-0.0782088	1.0545	1.24949	1.04886	2.49453	o		2.14763	4.74994	16.9492	19.9067	21.3959	10.0833
		12182	12182	Bst1	0.667147	0.983789	0.793395	0.360387	2.04272		9780166	45.3461	71.4029	86.8402	78.5892	54.9365	137.72
		20293	20293	Ccl12	3.21421	2.13691	0.915705	0.695627	-0.110286		21820995, 24223225	23.6824	223.322	136.246	83.238	30.4352	17.1158
		20296	20296	Ccl2	2.85847	0.470564	-0.153094	0.128939	0.831594		23601247	26.6866	276.527	49.6609	39.1219	50.0141	45.7914
		20303	20303	Ccl4	2.72562	1.55883	1.92144	1.74937	0.927228	o		63.6251	1397.2	808.968	774.761	514.116	87.0105
		20306	20306	Ccl7	2.59606	0.23415	-0.606834	-0.351728	-0.433347		23601247	19.1346	189.487	29.748	25.1712	33.3606	20.3984
		12443	12443	Ccnd1	-0.0753844	0.942342	1.10411	2.20619	2.54242	o		8.17495	8.34632	10.0591	9.90539	21.5142	32.6512
		12444	12444	Ccnd2	0.409796	1.48321	2.29244	2.31496	2.98756	o		1.49678	3.93826	16.1207	31.9832	20.6068	10.5481
		12768	12768	Ccr1	2.61148	0.905624	0.280959	0.220028	0.937515		21068720, 23690481	3.79363	26.8688	7.88242	4.57767	3.27918	5.76186
		60533	60533	Cd274	2.50012	2.10484	1.71567	0.725735	1.59227		12421930, 12697896	124.502	667.622	465.798	404.765	293.361	291.853
		12494	12494	Cd38	0.716585	1.26379	1.41115	0.74095	2.49341	o		15.4677	24.9974	80.0728	120.199	88.3672	77.9746
		21939	21939	Cd40	2.97403	2.91824	2.98654	1.94955	4.5777		10823830	9.31622	165.539	257.258	270.383	141.606	155.305
		12515	12515	Cd69	5.03198	3.11397	2.90884	1.75067	2.55884		9307073	8.67803	461.127	258.653	244.647	123.088	43.3906
		16149	16149	Cd74	0.398037	0.488618	0.826108	1.17342	2.05506	o		1417.79	1798.97	2011.85	2547.27	3502.71	6513.43
		104252	104252	Cdc42ep2	2.23817	0.903412	0.166034	-0.12924	0.85884	o		73.5992	365.201	248.753	171.014	128.382	101.872
		12642	12642	Ch25h	6.14589	5.44078	4.8484	3.75973	6.47784		23273843	0.548498	38.2603	30.5862	38.4962	11.3428	47.634
		12265	12265	Ciita	1.26887	2.4966	2.82942	2.53832	2.30566		18601229, 17346795	23.1157	57.0367	125.181	135.719	95.0362	104.521
		12700	12700	Cish	4.82158	1.90547	0.145178	-0.290884	0.248064		20339534	1.09291	57.6088	6.95551	1.79071	1.45965	1.49683
		17312	17312	Clec10a	2.13511	1.36158	1.16179	1.76034	1.98476		M2 marker 23601247	9.10083	24.7044	16.6371	11.9987	18.985	26.0569
		56620	56620	Clec4n	0.0278383	-0.34588	-1.31309	-1.20134	2.16727	o		17.1857	20.8491	18.4387	11.2073	10.799	83.2871
		12977	12977	Csf1	2.63943	2.08871	1.22353	0.398284	-0.912209		17360957, 12626584,	6.88961	50.7599	46.0294	30.464	15.6759	5.63278
		13032	13032	Ctsc	0.430241	0.871167	1.04669	1.03169	2.03404	o		573.526	763.909	1203.37	1501.52	1355.83	2389.92
		14825	14825	Cxcl1	2.89983	2.38101	2.3347	0.962349	0.327907	o		25.0901	720.098	566.022	365.864	160.533	22.1787
		15945	15945	Cxcl10	6.67877	4.44531	2.99724	1.09178	3.81472		20036577, 15530839	80.3734	11600.4	3368.1	2254.06	591.804	931.409
		56066	56066	Cxcl11	3.4553	3.75052	2.86585	0.201649	4.36486		17202361, 10395932	18.3819	416.276	556.931	340.273	88.5302	267.615
		20310	20310	Cxcl2	2.74188	2.25288	2.75859	1.5288	0.73123	o		69.5039	1737.61	1438.57	1386.67	689.079	73.9306
		17329	17329	Cxcl9	5.1547	5.84413	6.07445	5.22454	7.94847		8289381, 12226082	4.66347	550.45	1105.35	1088.91	546.961	965.978
		13614	13614	Edn1	4.44752	6.0961	5.9948	4.62857	0	o		0.502637	16.6965	63.5518	38.681	15.3113	0.280328
		320046	320046	F730043M19Rik	2.76376	2.01132	1.49589	0.715603	1.16966	o		1.86857	20.7173	14.1199	8.60239	3.67272	5.41075
		240328	240328	F830016B08Rik	8.00062	9.03941	8.83855	7.30993	8.00696	o		0.181302	15.1357	36.4959	27.1161	7.53274	21.1964
		329739	329739	Fam102b	0.335521	1.04164	0.983831	0.676049	2.29248	o		28.3688	62.5769	166.225	165.47	87.0435	126.459
		215900	215900	Fam26f	3.29217	3.72287	3.29438	2.68056	3.39141		20007246	15.1425	181.191	255.122	182.446	96.4514	164.055
		14102	14102	Fas	2.71844	1.93049	0.48231	0.231459	-0.0930207		10417150	25.1576	141.19	109.121	51.3387	35.9225	22.928
		207278	207278	Fchsd2	2.11422	0.558228	-0.62604	-0.177858	0.423857	o		51.6758	306.807	81.2942	38.9653	45.627	61.8491
		14190	14190	Fgl2	1.15087	2.04857	2.2258	1.65993	1.09835		16709865	136.087	274.384	530.379	643.227	471.596	375.344
		654820	654820	G530011O06Rik	2.56693	1.24409	0.364742	0.379945	0.101378	o		7.04845	31.314	12.9291	8.32132	7.28394	8.73635
		626578	626578	Gbp10	1.72272	2.37196	1.96996	1.28522	1.24839		18025219, 21551061	9.21445	37.3845	70.5045	46.9882	33.4169	23.7481
		14469	14469	Gbp2	2.00766	2.75387	2.80661	1.46931	1.87905		16689661, 18025219	249.532	945.09	1524.03	1701.21	916.915	793.718
		55932	55932	Gbp3	2.0237	2.42361	2.06204	0.985745	0.855326		16689661, 18025219	72.8033	351.62	508.375	428.345	229.864	135.139
		17472	17472	Gbp4	1.71806	2.36739	1.95202	1.27181	1.13979		16689661, 18025219	9.21445	37.3372	70.4315	46.7775	33.3131	22.1362
		229898	229898	Gbp5	4.43337	4.34859	3.52021	2.18586	3.83749		16689661, 18025219	30.5323	893.239	1019.09	741.699	327.741	353.391
		100702	100702	Gbp6	1.71806	2.36739	1.95202	1.27181	1.13979		18025219, 21551061	9.21445	37.3372	70.4315	46.7775	33.3131	22.1362
		229900	229900	Gbp7	2.86293	3.00105	2.35156	1.40349	1.0241		16689661, 21551061	35.9117	289.531	295.959	222.593	135.827	83.0253
		14630	14630	Gclm	0.323612	0.297819	-0.0114486	0.108419	3.16909	o		27.2226	38.4341	34.704	41.9699	74.5643	242.266
		631323	631323	Gm12250	3.06323	2.92659	2.37805	1.56205	1.2698	o		59.1441	383.715	376.558	284.143	167.91	133.87
		240327	240327	Gm4951	3.24995	2.76646	2.63312	2.05957	1.65673	o		8.57014	63.6211	50.2815	43.4982	30.1899	25.4291
		14696	14696	Gnb4	0.766472	2.11965	1.82616	0.807039	1.31228	o		16.6109	31.9382	96.7788	65.7652	27.6733	47.5268
		353346	353346	Gpr141	1.75066	2.38567	2.34985	2.05912	2.52803	o		7.93105	32.84	46.0145	48.972	31.2126	45.5
		110168	110168	Gpr18	2.30702	2.13848	1.35338	1.27185	1.28356		22266325	12.9001	67.6981	91.8605	62.684	41.2263	30.1978
		14960	14960	H2-Aa	0.0644371	0.139211	0.480611	1.33058	2.27324		11465104	602.976	630.884	742.879	944.28	1493.8	2925.99
		14961	14961	H2-Ab1	0.233329	0.368224	0.630886	1.52394	2.5166		11465104	276.07	345.113	416.73	557.05	890.162	1648.72
		14999	14999	H2-DMb1	0.00666735	0.194471	0.845892	1.96894	2.03403	o		35.413	40.6958	53.048	76.4966	138.256	155.182
		14969	14969	H2-Eb1	0.0563589	0.0845564	0.505215	1.55363	2.47873		24211766, 11465104	111.967	123.492	139.95	201.003	363.873	739.572
		433638	433638	I830077J02Rik	3.80459	3.40593	1.50844	0.465385	-0.156433	o		9.39016	106.567	85.9282	32.5529	13.014	11.8492
		226695	226695	Ifi205	3.42988	2.97213	1.54952	0.611022	1.20498		24608040	10.5982	121.884	147.544	105.403	36.0778	28.3467
		15953	15953	Ifi47	1.84414	2.30304	2.14418	1.50965	0.908042		18981116, 8972906	263.742	951.237	1477.36	1253.08	752.675	507.238
		16169	16169	Il15ra	2.10072	1.66213	1.40584	0.683746	1.18275		11805339, 18768823	11.6615	38.5742	39.5842	47.8029	26.0782	29.4425
		16175	16175	Il1a	3.74411	2.29877	2.69958	2.02237	2.19073	o		2.18481	109.903	65.0642	66.2488	50.5943	9.38629
		16181	16181	Il1rn	2.16928	2.20685	1.74315	0.0180913	2.54809		M2 marker 20090833	49.2003	552.343	553.616	357.896	154.663	250.09
		246779	246779	Il27	2.14386	4.02889	4.17478	2.77001	4.88887		17227910	0.553092	10.9388	77.5359	60.4529	8.45507	23.971
		16193	16193	Il6	1.94652	4.45024	6.01725	4.20997	1.86573	o		0.725209	7.19614	72.902	144.006	49.5029	1.49985
		16365	16365	Irg1	2.40009	2.02743	1.62778	0.779245	1.60382		19014335	794.838	6522.87	7151.79	6441.63	4136.89	1904.34
		16421	16421	Itgb7	0.360034	1.38274	2.02713	2.69312	2.15113		19664281	18.7814	18.6305	28.1113	36.8423	56.5153	43.2069
		27007	27007	Klrk1	3.01074	3.16277	2.82376	2.23436	1.97681		20484740	8.36807	59.1228	71.4505	69.2589	39.8927	33.7093
		114128	114128	Laptm4b	2.26384	2.12286	1.45867	-0.259076	0.199682	o		6.93986	19.5453	20.5039	10.3203	4.55246	6.57289
		17167	17167	Marco	0.160138	0.52452	0.517202	1.25385	2.14305		18438414, 16525990	2.77049	3.5121	6.06133	13.8673	38.0004	17.8983
		17386	17386	Mmp13	3.51313	3.33574	2.92203	0.972399	0.872379		12531895	12.8297	212.555	247.826	261.295	109.882	19.9605
		80885	80885	Niacr1	3.01069	2.25592	1.81351	1.86316	2.6745		12563315	6.14338	124.618	105.831	57.9003	50.5711	30.4932
		107607	107607	Nod1	3.52302	3.188	2.04172	1.61337	2.01173		19057661	3.48657	39.7035	28.5937	21.497	9.74743	16.3628
		18126	18126	Nos2	3.28376	4.41225	4.08236	2.7704	4.67003		7520478, 8943726	6.16938	161.426	464.444	332.399	156.885	103.923
		211323	211323	Nrg1	3.91844	2.86552	0.691084	-1.27908	-0.372043	o		0.808752	20.8772	10.0587	2.29104	0.742797	1.54097
		18356	18356	Olfr56	1.85903	2.3529	2.18835	1.54248	0.918609		16148108	234.96	868.454	1374.23	1150.94	676.958	457.34
		71198	71198	Otud1	0.713379	2.55068	2.35857	1.8371	2.32326		19057661	11.9425	23.2647	77.2624	64.7744	31.3284	55.1001
		74191	74191	P2ry13	2.5556	1.69926	0.641549	0.643053	0.503566		19057661	12.7517	47.2432	29.4791	21.2032	12.2333	12.8464
		225845	225845	Pla2g16	0.326366	1.35316	1.79817	1.59215	2.44531		20361029	37.4396	48.1773	106.691	167.021	156.631	161.353
		18783	18783	Pla2g4a	1.98757	2.0773	2.00302	1.49021	2.10712	o		13.3161	48.1197	63.7042	60.0502	42.3905	52.4035
		72446	72446	Prr5l	2.67233	1.6618	0.608596	0.996736	1.05468	o		5.3001	33.6258	14.6074	5.05587	7.78871	8.63204
		19225	19225	Ptgs2	4.3663	5.90921	6.49678	4.49279	6.42087		21997792	3.15699	283.152	986.995	1031.48	309.101	153.178
		19730	19730	Ralgds	2.07286	0.788582	-0.580409	-0.975995	0.995623		17526748	49.5642	201.94	113.922	53.4895	44.2021	62.0295
		19650	19650	Rbl1	1.18469	2.10408	2.15965	1.14325	1.07741		16686758	4.5749	9.38633	21.2794	25.074	13.4087	11.3872
		67809	67809	Rmdn3	2.09125	2.55351	2.1106	1.54255	1.57628	o		8.60732	34.9017	58.5465	47.2801	24.7375	23.253
		78416	78416	Rnase6	1.8714	2.53593	2.5931	2.52041	2.22862	o		13.0783	54.468	126.622	135.693	77.1899	54.135
		223881	223881	Rnd1	2.81534	-0.0728071	0.0148393	0.0277259	1.18925	o		1.82221	41.8678	4.12551	1.56246	1.71079	5.33866
		58185	58185	Rsad2	2.34655	1.59486	1.10922	0.263343	-0.0594506		11752458, 21142818	102.422	495.892	451.773	564.827	348.04	149.691
		327957	327957	Scimp	1.96723	2.2169	1.25217	0.160816	0.259807	o		8.28555	25.593	31.1136	19.1836	13.9595	12.1988
		20723	20723	Serpinb9	0.0330718	0.922047	1.31005	1.10328	3.59285		19144319	15.477	16.6704	31.0732	40.5739	41.0223	141.338
		239122	239122	Setdb2	2.0616	0.902814	0.36318	0.0230916	-0.252698	o		19.5737	85.304	40.036	35.2632	25.8207	20.3516
		80879	80879	Slc16a3	-0.408624	-0.295993	0.0763296	0.056052	2.13977	o		22.2055	26.2618	21.8324	32.253	36.0493	89.2279
		11988	11988	Slc7a2	0.876583	1.4967	1.58075	0.425359	3.37099		16703566	15.1856	51.8985	104.047	129.675	83.7569	103.995
		12703	12703	Socs1	6.26483	4.72862	3.52446	1.84327	4.7126		M2 marker 21628332	6.2163	523.365	144.88	78.3245	28.6903	173.344
		12702	12702	Socs3	2.85523	0.452201	0.200684	-0.592509	1.79462		18424750, 22925925	61.5393	741.416	226.52	182.522	91.4566	145.446
		76650	76650	Srxn1	-0.574191	-0.524622	-0.377202	-0.40898	2.43145		Mox marker 20651288	23.3591	21.5337	21.8173	30.7978	39.8405	109.99
		66970	66970	Ssbp2	0.784177	2.18497	2.78706	0.939346	0.644771	o		3.71424	7.7828	15.8792	26.254	11.4809	8.8438
		74732	74732	Stx11	3.16036	1.62906	0.739441	0.56871	0.82773		23042080, 18547321	13.8946	122.567	58.2448	39.7997	28.2436	22.8387
		72536	72536	Tagap	4.04293	0.974354	0.890937	0.904353	0.607595	o		12.8801	276.433	42.8249	42.9314	39.323	15.0728
		213233	213233	Tapbpl	0.805805	1.8023	2.23163	1.63791	1.54081	o		19.3516	31.9804	72.691	85.3488	60.0487	51.4824
		21822	21822	Tgtp1	2.58489	3.09593	2.83908	2.01988	2.41435		7884320, 9725230	5.64289	45.7612	74.2097	51.197	28.6992	34.3234
		100000000	100000000	Tgtp2	2.58489	3.09593	2.83908	2.01988	2.41435	o		5.64289	45.7612	74.2097	51.197	28.6992	34.3234
		276891	276891	Timd4	1.43425	1.55845	2.03608	1.34687	3.40853	o		3.6536	14.1695	30.3513	53.5158	36.5499	36.1059
		83921	83921	Tmem2	3.03021	1.40535	0.648441	0.639742	0.783434	o		11.8276	75.8562	29.0336	20.1387	15.4728	17.7891
		329795	329795	Tmem67	1.75458	2.257	2.33901	1.29591	1.03909	o		12.3363	37.9302	52.9463	63.8304	26.6048	27.2195
		21926	21926	Tnf	2.04201	2.28448	2.35617	1.18423	2.41528		18802049, 3097240	95.2931	1217.55	1617.45	1547.93	612.186	299.73
		22035	22035	Tnfsf10	3.38298	4.03197	3.36486	1.65364	1.05529		17082649, 1020950	5.37446	44.4369	73.7511	68.0527	19.6985	10.8636
		21950	21950	Tnfsf9	3.1233	1.26144	1.30739	0.743354	1.20882		19684160	3.58527	124.705	35.3085	23.3411	11.1317	8.09838
		50493	50493	Txnrd1	0.739289	0.257084	-0.0505665	-0.00245953	2.02943	o		48.9852	102.519	100.66	105.965	106.228	160.309
		319370	319370	Ubald2	2.56492	1.51061	0.543563	1.12123	0.885347	o		6.66753	62.3607	22.2597	11.4945	16.0095	14.4289
		22375	22375	Wars	1.56761	2.63128	2.88758	1.89945	1.89706		20007246	29.5846	78.6987	150.248	169.944	80.2796	94.9073
		22793	22793	Zyx	1.5809	2.03358	2.03358	0.226287	1.41632	o		154.669	493.507	638.84	283.258	158.008	427.265
		Down regulated In IFNγ stimulation
					Fold Change (log FC)					New		Expression (TPM)
		Cluster	GeneID	Symbol	2h	4h	6h	12h	24h	Marker		0h	2h	4h	6h	12h	24h
		11303	11303	Abca1	-0.466799	-1.40627	-2.11913	-0.627526	-0.0561564		15946645	172.32	145.304	72.7818	44.7148	97.3261	165.034
		11847	11847	Arg2	0.892979	-0.426679	-2.8355	-1.8377	-1.86503		17526748	136.881	276.382	144.467	35.593	76.478	113.465
		217304	217304	Cd300lb	-2.0812	-0.706049	-0.684304	-0.726304	-0.61014	o		103.418	23.4749	49.9305	46.0384	57.9705	63.7539
		12615	12615	Cenpa	-0.918087	-1.72683	-2.38058	-2.30469	-1.52436	o		37.5487	26.4169	13.1127	7.05736	5.39133	10.2013
		12822	12822	Col18a1	-0.32795	-0.485756	-0.779817	-1.44925	-2.61238	o		37.6113	30.0878	29.7872	25.0482	13.7834	8.62433
		13051	13051	Cx3cr1	-0.87969	-2.09402	-1.34004	0.366292	-0.434499		17082649	20.8325	14.4155	5.44718	10.6786	17.1187	9.97713
		12767	12767	Cxcr4	-2.25767	-2.51535	-2.49048	-1.98717	-1.49804		19414777	397.348	77.7212	47.9266	44.9136	87.8476	143.601
		217364	217364	Engase	-2.23999	-0.762202	-0.237407	-0.573276	-0.222088	o		29.7408	7.20999	14.6854	19.6594	17.5212	22.1293
		14077	14077	Fabp3	-0.290467	-0.129285	-0.387144	-1.00245	-2.58588	o		21.2845	27.9496	41.3528	28.551	19.441	4.02087
		11770	11770	Fabp4	-0.332608	-0.989191	-1.56125	-1.38757	-2.09073		21093321	61.7639	55.1858	32.4106	10.7464	15.7262	19.5806
		14388	14388	Gab1	0.0534249	-1.51695	-2.17737	-1.5176	-0.486842	o		15.3285	23.1266	4.52453	4.47233	6.1572	10.8762
		218454	218454	Lhfpl2	-1.81378	-2.59597	-2.82305	-2.02759	-1.99635	o		112.695	41.0995	20.3822	16.3359	46.4748	55.8017
		56744	56744	Pf4	-0.191366	-0.374896	-0.675541	-1.80496	-2.11045		15788441	92.1674	76.5225	72.056	62.8129	31.2859	18.4298
		228543	228543	Rhov	-1.82211	-1.16602	-2.1471	-2.47773	-2.436	o		25.9153	5.2849	4.81879	2.87031	5.41757	7.16322
		13609	13609	S1pr1	-2.52429	-3.0127	-2.68085	-1.41117	-0.57721	o		33.7324	9.19384	4.99814	4.29885	12.3775	27.0284
		216198	216198	Tcp11l2	-0.967539	-2.06577	-1.46281	-0.825981	-0.667508	o		154.204	87.212	25.7892	37.29	60.1945	95.2326

## Sheet: 4B
		Supplementary table 4B Differentially expressed up - and down- regulated non TF protein coding genes in IL-4/IL-13- stimulated macrophages or M2
		Up regulated In IL-4/IL-13 stimulation
					Fold Change (log FC)					New		Expression (TPM)
		Cluster	GeneID	Symbol	2h	4h	6h	12h	24h	Marker	PMID	0h	2h	4h	6h	12h	24h
		77994	77994	2810055G20Rik	1.46675	2.26132	2.4625	2.23979	1.13331	o		27.7806	85.7991	148.52	149.115	116.111	61.3986
		433470	433470	AA467197	0.179488	0.508737	1.62583	2.97127	1.30041	o		3.7009	6.40346	10.2285	25.257	57.8448	5.43064
		26874	26874	Abcd2	0.827764	1.29131	1.96364	2.41114	1.41367	o		7.50888	13.1957	18.6567	32.7776	32.1987	26.1487
		226016	226016	Abhd17b	2.45537	1.92633	1.05996	0.265269	0.163773	o		16.9891	64.6987	37.7078	29.0519	19.8798	24.2969
		27360	27360	Add3	0.426786	0.276379	0.256242	1.79433	2.38607	o		5.1137	11.8509	7.22849	8.24812	13.8555	20.1829
		270152	270152	Amica1	1.70577	2.19195	1.77293	0.871772	-0.210941	o		8.8867	26.0483	34.6116	26.66	18.0289	15.4383
		26360	26360	Angptl2	0.713699	1.44551	2.3117	2.5958	5.20965	o		4.40566	6.80437	5.97645	5.32067	6.09106	41.1264
		64008	64008	Aqp9	4.49273	5.44825	6.23444	5.22896	4.40815		23293084	0.181302	8.30086	22.979	29.892	12.6974	2.01558
		11846	11846	Arg1	5.394	8.08196	8.7904	7.59168	11.2709		15187136, 23298208	0.037179	4.10434	13.5772	21.2837	11.8748	131.315
		27053	27053	Asns	0.0158411	1.41597	1.64237	0.431402	2.57823	o		6.75052	13.8413	53.8362	59.3086	20.9639	30.102
		242341	242341	Atp6v0d2	0.356575	0.916703	1.58895	2.49109	2.98286		17885208	144.975	168.492	184.517	232.75	327.317	581.184
		12044	12044	Bcl2a1a	0.336294	0.622616	2.18906	2.09105	0.00503518	o		2.14763	5.11583	10.2414	28.3229	23.8696	1.79598
		12045	12045	Bcl2a1b	1.46335	1.90309	2.73177	2.54656	1.18484	o		1.02264	10.941	18.4669	25.7653	13.1952	2.75597
		12349	12349	Car2	1.28114	2.28893	3.23661	2.91114	2.12179	o		1.097	8.58043	33.203	43.3817	28.8716	6.36419
		12368	12368	Casp6	1.79819	2.30903	1.94476	0.742901	0.756605		11801631, 14500660	15.3608	42.6776	46.941	35.5902	13.5155	18.5454
		20295	20295	Ccl17	6.66361	7.29758	8.44246	7.26248	9.49044		16810739, 15530839	0	10.8825	17.7975	23.7532	9.20207	4.66262
		20296	20296	Ccl2	2.02122	0.221932	-0.314735	0.380897	1.30263		19706447	26.6866	253.966	36.5635	34.4774	47.5819	42.4919
		20299	20299	Ccl22	-0.690237	1.09139	3.97413	5.31227	3.87075		15585884, 15530839	2.3941	3.07567	16.6586	79.4884	166.708	12.4704
		56221	56221	Ccl24	1.39077	1.81318	2.30899	2.28477	3.31008		21423619, 21997792	7.22107	10.5241	47.3943	72.7062	44.8349	44.6277
		20302	20302	Ccl3	0.224041	1.13282	2.66317	2.56507	0.16245		M1 Marker 21777484	196.91	538.844	1297.48	2486.35	1914.99	140.133
		20303	20303	Ccl4	1.67108	2.01347	2.89942	2.14192	0.831146	o		63.6251	518.302	897.293	1139.38	542.749	72.3439
		20306	20306	Ccl7	3.96505	2.656	1.64403	1.83188	1.64523	o		19.1346	626.179	104.42	91.0135	109.626	47.4525
		12443	12443	Ccnd1	-0.126943	-0.188555	0.326505	1.7406	3.06134		is inhibited by IL4 19130475	8.17495	5.90153	5.63363	5.54973	15.362	45.4077
		12491	12491	Cd36	0.409148	0.45124	0.316366	0.791359	2.79966		10787429, 17458857	268.886	362.241	272.754	262.046	270.327	904.559
		21939	21939	Cd40	1.7291	2.34419	2.34419	3.57612	3.41471		is inhibited by IL4 11086058	9.31622	62.2464	164.117	312.016	246.543	7.17885
		12515	12515	Cd69	1.04602	0.565415	2.27376	1.80387	-2.53866		M1 Marker 24669294	8.67803	58.497	60.6497	132.535	78.2957	6.40276
		12642	12642	Ch25h	4.88787	2.34313	1.07751	2.20112	1.42788		24669294	0.548498	54.2144	8.46246	4.63648	8.2764	1.31932
		12700	12700	Cish	6.17913	5.53916	4.67245	2.85688	5.14656		20610477	1.09291	117.053	96.3989	37.843	8.7967	23.4022
		17684	17684	Cited2	2.29889	2.0377	2.08452	1.33349	0.312516		9811838	107.562	550.303	474.377	478.639	210.255	167.899
		17312	17312	Clec10a	1.04586	1.26316	1.69211	2.20812	1.0002		20508200	9.10083	10.9524	11.233	18.6779	33.855	29.3846
		56644	56644	Clec7a	1.59043	1.99145	2.19293	2.73218	2.50648		22156208	73.7084	231.449	212.906	236.453	259.413	268.878
		14825	14825	Cxcl1	3.99892	3.0584	3.64711	2.50037	0.952425	o		25.0901	1090.64	701.111	627.122	236.644	20.0459
		55985	55985	Cxcl13	-0.847376	-0.23433	0.799689	2.45095	0.458066		21997792	1.93884	1.29976	3.73358	14.7564	44.7023	23.6229
		20310	20310	Cxcl2	3.19376	2.52021	3.49248	2.73183	1.24726	o		69.5039	1703.56	1329.53	1555.11	760.393	60.0627
		330122	330122	Cxcl3	3.21152	5.3136	6.38295	5.58326	3.7135	o		4.39301	122.897	697.661	874.545	419.328	24.0867
		75766	75766	Dcstamp	-1.06068	-0.269742	0.310429	2.25625	5.60071	o		1.59504	1.72301	2.41005	1.90726	6.05519	25.735
		60364	60364	Donson	2.07043	1.5666	0.20402	-0.692147	-0.449622	o		8.49119	32.3237	30.7841	10.5819	6.24899	9.01802
		319520	319520	Dusp4	2.84262	2.43195	2.24017	2.48752	2.42849	o		12.6853	137.415	49.6328	36.2099	51.6031	29.1099
		14058	14058	F10	0.320324	0.183728	1.26108	2.24942	2.66548	o		14.5773	26.6515	33.516	49.9076	62.3299	41.3862
		14130	14130	Fcgr2b	1.80269	2.29762	2.23206	1.81541	0.794526		22745325	117.316	402.033	578.048	543.597	478.577	294.205
		207278	207278	Fchsd2	3.33784	3.26281	2.86725	2.14249	1.70694	o		51.6758	547.735	478.138	394.84	281.843	187.306
		399558	399558	Flrt2	0.998942	0.816244	1.23426	2.14335	3.76894	o		5.21901	9.79574	4.91472	7.57148	9.46607	27.1941
		71436	71436	Flrt3	2.68104	0.942737	0.670666	-0.371348	0.643511	o		5.4232	65.5668	16.9869	9.22048	6.20631	4.94325
		14268	14268	Fn1	0.485942	0.580677	1.25556	2.61113	3.10731		20510870	14.1771	15.8312	12.7411	22.8097	36.6954	53.7244
		14086	14086	Fscn1	-0.461435	1.8633	3.45554	4.37392	-0.635407	o		0.799565	1.39002	12.1054	25.4004	39.1705	2.70148
		14360	14360	Fyn	1.59913	2.13577	2.35521	2.07056	1.78846	o		24.6965	66.4232	93.5624	97.4993	71.0885	65.5397
		14630	14630	Gclm	0.198692	0.376906	0.0983142	-0.221716	3.30399		Mox marker 20651288	27.2226	29.5394	39.9847	29.6037	27.8541	164.883
		14544	14544	Gda	1.77898	2.32077	2.55802	2.66829	1.74755	o		34.6961	89.6811	103.643	101.682	104.09	87.871
		93692	93692	Glrx	1.37355	2.01402	1.99299	1.34739	0.0971164	o		263.385	702.966	903.552	981.672	732.659	365.117
		101000000	101000000	Gm15056	1.42949	1.60465	2.84611	4.4588	1.8218	o		0.436962	4.67756	6.39075	10.3648	27.7216	8.97994
		14733	14733	Gpc1	0.239145	0.856656	1.64162	2.17087	4.29226	o		9.88341	8.4054	15.0256	20.8358	25.9241	63.2252
		321019	321019	Gpr183	1.7349	2.40084	2.21896	1.56943	0.953519	o		18.3585	77.4608	56.6006	57.2385	39.7202	35.9304
		14990	14990	H2-M2	0.533512	1.58201	2.77607	3.07076	0.428244	o		11.6435	35.4848	116.702	198.255	213.124	44.1034
		72692	72692	Hnrpll	2.46409	2.5175	1.82452	0.415597	0.726823	o		33.7726	181.916	202.151	98.9237	37.8268	43.6316
		15937	15937	Ier3	2.55356	2.02248	1.55374	1.07226	0.520336	o		186.523	950.99	506.339	443.466	417.057	358.43
		16000	16000	Igf1	0.877104	1.47866	2.01292	2.67737	2.44403		24013945, 25319955	557.622	1081.1	1406.52	1951.04	2378.61	2393.62
		16159	16159	Il12a	0	5.12773	6.85951	6.03358	0	o		0.181302	2.94533	24.8999	48.8242	23.4449	0.0506051
		16175	16175	Il1a	2.7299	2.23758	3.70217	4.1953	0.550845	o		2.18481	62.0538	56.9245	92.2916	109.638	4.6326
		213208	213208	Il20rb	7.29595	7.79371	8.54809	8.25777	9.97133	o		0	7.47002	20.1288	22.962	14.6594	8.34283
		246779	246779	Il27	0.768056	1.29377	2.80799	1.0527	-1.12822	o		0.553092	4.15178	11.6483	24.2637	5.11063	0.733614
		14204	14204	Il4i1	0.968676	1.56437	2.05593	1.66764	1.59831		12031486	47.6845	112.831	345.335	433.483	198.453	92.7568
		16193	16193	Il6	2.30055	3.00511	5.51913	5.29969	0		is inhibited by IL4 8786324	0.725209	10.0396	19.966	68.1035	49.4511	0.288553
		16195	16195	Il6st	0.826292	0.933495	0.965273	1.53193	2.60239	o		46.8803	67.7501	64.9581	49.4698	63.6541	150.572
		320910	320910	Itgb8	2.62886	3.02392	4.82777	3.76987	3.19505	o		0.721118	7.27149	12.8665	28.2349	9.50439	1.261
		16763	16763	Lad1	0.353452	2.98542	4.32306	4.58008	1.46262	o		0.655442	3.3807	28.1065	42.066	44.1537	1.73381
		70166	70166	Lipn	1.44139	2.9151	3.61573	3.71905	3.83274	o		6.20591	17.2285	19.5485	23.3545	21.0167	23.7793
		67774	67774	Loh12cr1	2.40346	2.23398	1.64621	0.33576	-0.173701	o		4.94618	21.4505	15.1423	10.8369	7.36658	5.94262
		16956	16956	Lpl	0.00423185	-0.315585	0.204241	1.6443	2.87472		25897794	671.393	634.784	555.983	700.634	956.757	2107.98
		216864	216864	Mgl2	0	3.45536	4.1032	5.92982	7.76854		15591125, 20304916	0.111537	0.167863	1.0978	2.38675	7.51458	33.8078
		17381	17381	Mmp12	-0.18935	-0.219682	-0.181379	0.710405	4.7579		16479545, 22773692	155.558	196.28	121.119	115.252	111.844	1352.08
		17533	17533	Mrc1	2.06818	2.46246	2.70264	2.81215	1.83687		21997792	80.5025	338.761	328.171	389.714	403.208	389.49
		211323	211323	Nrg1	4.03312	3.84162	3.37072	2.06529	0.383435	o		0.808752	34.4454	28.499	28.1551	11.1521	4.65606
		100000000	100000000	Nup62-il4i1	0.968676	1.56437	2.05593	1.66764	1.59831	o		47.6845	112.831	345.335	433.483	198.453	92.7568
		74614	74614	Ocstamp	0	0	0	7.64361	11.8885	o		0	0	0.043912	0.629457	1.49983	23.4031
		71720	71720	Osbpl3	3.28836	3.5815	2.53406	1.026	1.33747	o		4.53506	20.0322	18.456	11.6879	5.87534	6.05865
		58205	58205	Pdcd1lg2	10.7687	12.2759	12.3363	11.2536	10.8441		12697896, 20508200	0	25.2853	48.7156	45.0882	26.0067	16.8153
		30794	30794	Pdlim4	0.72826	1.52081	1.57442	1.19115	2.35073	o		8.35431	12.0764	25.6049	26.6069	21.1535	34.8415
		170676	170676	Peg10	0.842673	1.42814	2.23648	2.20321	-0.813609	o		3.22123	20.3017	52.4924	68.3149	58.0732	8.21552
		18793	18793	Plaur	-0.824083	-1.76849	-1.64787	0.453372	2.39322	o		13.998	17.2694	5.70397	4.49296	15.0745	42.7696
		20620	20620	Plk2	1.94718	1.4712	1.2681	1.86978	2.54257	o		45.9211	142.367	83.4938	73.9667	82.3509	141.769
		19139	19139	Prps1	2.03978	3.69314	3.79574	2.02298	0.86044	o		9.03825	32.2338	78.2997	83.5308	28.0292	19.3273
		546336	546336	Prrg1	2.08032	3.12164	3.49484	2.88025	1.98403	o		5.21706	15.2102	25.4311	36.7666	26.2348	20.6745
		19222	19222	Ptgir	2.35392	2.4985	2.06286	2.08669	2.82179	o		7.44343	32.6681	24.4772	16.8596	14.684	19.7758
		19224	19224	Ptgs1	0.701276	1.82434	2.41761	2.77712	1.54224		17082649	75.9635	87.3373	153.037	213.658	287.016	223.999
		19225	19225	Ptgs2	3.37354	4.16386	6.16189	5.25961	1.75069		M1 Marker 21997792	3.15699	106.955	234.096	555.752	248.701	8.84009
		19419	19419	Rasgrp1	4.38238	4.95322	4.31629	2.53016	-0.352475	o		3.54809	37.9178	37.4054	33.225	18.6355	2.47284
		23912	23912	Rhof	1.06052	1.8222	2.17362	0.952813	-0.789889	o		4.11855	29.4024	66.1352	50.6531	17.0019	2.90469
		192656	192656	Ripk2	2.31769	1.65292	1.45889	0.636548	1.36361		22484241	25.4436	152.463	158.626	137.81	56.6898	45.5876
		83493	83493	Sacm1l	1.42526	2.00189	1.38174	0.806581	0.851403	o		15.6828	39.178	48.5179	35.7181	31.4825	26.9673
		20971	20971	Sdc4	1.14415	1.83011	2.1499	1.55046	0.612846		23287596	303.666	1070.7	2140.09	2150.94	965.867	393.159
		70354	70354	Secisbp2l	1.80926	2.04024	1.38851	0.508084	0.290637		25389425	99.9688	283.375	282.735	180.076	136.866	126.857
		18788	18788	Serpinb2	3.48414	2.57199	1.97061	2.39065	-0.954904		23630350, 21389328	0.622856	44.3288	29.6074	14.2563	14.2073	1.3937
		20706	20706	Serpinb9b	0.223624	-0.504956	0.0914491	1.13221	6.67734	o		1.41783	3.58575	0.704271	1.41023	3.82347	52.2331
		22785	22785	Slc30a4	3.09023	3.48742	3.07257	1.85798	1.92497		24695852	1.32467	17.249	27.1575	25.1849	6.08567	5.05993
		26570	26570	Slc7a11	-0.460802	0.0927725	0.652737	0.697168	4.81569	o		1.74835	4.35413	9.21963	8.08048	7.64975	24.5461
		11988	11988	Slc7a2	3.16155	3.72879	3.97068	3.41009	4.56555		24695852	15.1856	146.177	225.617	234.775	224.962	157.189
		20621	20621	Snn	2.68189	3.31885	3.53129	2.46915	3.04533	o		1.63681	12.0967	29.2432	30.5317	13.1358	8.53694
		12703	12703	Socs1	6.49397	5.86851	4.91622	2.7675	2.50639		17093501	6.2163	410.716	220.643	130.981	41.8821	32.6381
		216233	216233	Socs2	5.11719	5.58552	4.30271	2.00297	4.24934		24505295	0.446147	17.8111	21.3699	8.50916	2.18092	11.3988
		76650	76650	Srxn1	-0.635692	-0.438786	-0.294144	-0.205595	3.19976		Mox Marker 20651288	23.3591	17.7122	19.4533	22.2664	17.8087	111.608
		64213	64213	St7	3.10601	2.9929	2.59556	1.46858	-0.0329706	o		13.3853	105.52	84.0493	66.9291	47.9515	10.0047
		217154	217154	Stac2	-0.572314	-1.28763	-0.53294	0.679508	2.96393	o		13.8415	8.1536	5.14494	6.7522	10.849	44.01
		72536	72536	Tagap	2.25939	1.45063	1.91969	1.69605	-1.30043	o		12.8801	209.865	155.456	151.585	106.354	13.85
		245126	245126	Tarm1	5.32981	5.98902	6.11842	6.02349	4.32824	o		1.48759	40.0992	49.2788	59.8282	43.5429	15.577
		21753	21753	Tes	2.38492	2.22062	0.863256	0.223345	0.400797	o		42.2171	232.895	169.648	84.0249	66.0539	44.3993
		277203	277203	Tm4sf19	0.932187	0.708146	0.347991	0.293194	3.34653	o		6.44635	10.6477	6.91042	5.72769	5.79556	23.053
		327766	327766	Tmem26	5.84458	7.05081	7.02588	5.94139	8.35628	o		0.074358	7.72348	17.1717	14.4879	6.55475	32.037
		21950	21950	Tnfsf9	1.80318	2.54731	2.73364	0.491872	-1.59398	o		3.58527	35.453	72.0879	49.2748	9.21257	1.5713
		211770	211770	Trib1	2.22874	0.748856	0.228687	0.242403	0.0916		24003916, 23515163	15.4177	172.668	62.1548	42.926	45.3024	36.4581
		Down regulated In IL-4/IL-13 stimulation
					Fold Change (log FC)					New		Expression (TPM)
		Cluster	GeneID	Symbol	2h	4h	6h	12h	24h	Marker	PMID	0h	2h	4h	6h	12h	24h
		226421	226421	5430435G22Rik	-1.69094	-2.30188	-1.78172	-0.3758	0.169108	o		111.788	39.6938	21.6297	25.6572	51.8954	91.8441
		11549	11549	Adra1a	-1.20782	-2.58164	-2.3063	-1.13735	-1.22936	o		48.9471	27.1204	11.932	14.1537	17.7415	22.759
		15945	15945	Cxcl10	-0.232906	-1.3905	0.854582	0.274641	-4.13521		15530839	80.3734	98.9185	128.668	567.539	306.424	19.754
		12767	12767	Cxcr4	-2.0052	-1.6887	-1.46518	-1.14701	-1.10905		11668182	397.348	128.576	116.268	123.477	170.179	200.26
		55932	55932	Gbp3	-0.0080571	-0.437185	-0.849984	-0.524584	-3.42418	o		72.8033	104.674	98.0454	130.84	159.837	21.3997
		667370	667370	I830012O16Rik	-0.0387558	-1.02287	-1.70131	-2.1021	-4.57808	o		37.1264	26.3518	15.8138	24.9435	18.772	9.14382
		226695	226695	Ifi205	0.873246	0.335218	0.0136605	-0.551079	-3.4147	o		10.5982	31.7501	30.8595	42.7447	20.8263	2.13871
		15959	15959	Ifit3	0.0375147	-0.654401	-1.64276	-2.06145	-4.19318	o		273.594	268.125	143.751	207.056	155.695	90.4018
		16172	16172	Il17ra	-1.66919	-2.10732	-2.25613	-2.19467	-1.60862	o		42.527	13.9555	15.1472	8.9262	13.7495	16.1052
		57444	57444	Isg20	0.226962	-0.0582971	-0.999386	-1.64307	-4.15126	o		80.8829	111.21	77.7717	60.9422	75.1514	22.0434
		16518	16518	Kcnj2	-2.4316	-1.79573	-0.772793	0.508486	0.903547	o		84.3371	12.3984	19.9295	25.3122	48.15	68.0806
		218454	218454	Lhfpl2	-1.72873	-2.42159	-2.36404	-1.56317	-0.7504	o		112.695	48.3272	30.1439	31.599	41.8033	64.4345
		17857	17857	Mx1	0.185941	-0.580075	-0.60515	-1.18754	-3.40417		17982033	63.7363	60.8304	61.6893	143.752	69.6542	20.6589
		18128	18128	Notch1	-2.08841	-1.51435	-1.00111	-0.634197	-0.400899	o		20.2944	5.32034	9.06995	13.4305	16.8307	18.1982
		18591	18591	Pdgfb	-2.29906	-0.806879	-0.285153	0.793501	1.52009		Upregulated in 11006014	40.2509	10.5636	20.7431	18.4645	34.0392	68.4431
		219131	219131	Phf11a	-0.0717628	-0.220386	-1.25179	-1.29968	-3.32622	o		21.6299	24.5542	19.8559	20.4559	18.9586	6.96755
		236451	236451	Phf11b	-0.153934	-0.29068	-1.08418	-1.2212	-3.37577	o		201.555	197.156	165.935	149.235	156.894	52.5663
		228543	228543	Rhov	-1.53238	-1.75252	-2.1486	-1.50989	-1.02459	o		25.9153	9.42505	7.95639	5.75786	4.51145	9.19412
		209086	209086	Samd9l	-1.87247	-2.40734	-2.65568	-2.37075	-2.55497	o		119.063	64.9391	29.934	41.1806	49.6036	37.8421
		22339	22339	Vegfa	-2.32269	-2.44576	-2.17136	-1.80967	-0.347175		M2 Marker 22176642	30.9865	12.1993	5.34653	9.20996	13.186	35.5744
