# Supplementary material for: Redefining the transcriptional regulatory dynamics of classically and alternatively activated macrophages by deepCAGE transcriptomics
Source: Nucleic Acids Res. 2015 Jun 27;43(14):6969–82. doi: 10.1093/nar/gkv646 (PMC4538831; doi:10.1093/nar/gkv646)
Supplement: SUPPLEMENTARY DATA [file supp_gkv646_nar-00633-h-2015-File011.xlsx]

## Sheet: 6
	Supplementary table: 6 Differentially expressed IncRNA promoters in M(IFNγ) and M(IL-4/IL-13).
	Up-regulated in IFNg stimulation
	Cluster ID	Transcript ID	Fold change(Log FC)					Expression (TPM)						Near by protein coding genes		Distance
			2h	4h	6h	12h	24h	0h	2h	4h	6h	12h	24h
	chr12:33506490..33506494,+	ENSMUST00000180613.1	2.73473	2.07136	1.78232	0.782622	2.40377	3.57344	25.312	16.4329	14.4926	7.78695	17.323	NM_021524		0
	chr12:33832408..33832455,-	ENSMUST00000140105.1	2.95524	2.33676	1.50031	0.600909	1.09478	1.57204	14.8168	10.1886	5.98305	2.81416	4.21877	NM_028139		100
	chr12:33832408..33832455,-	ENSMUST00000148740.1	2.95524	2.33675	1.50031	0.600909	1.09478	1.57204	14.8168	10.1886	5.98305	2.81416	4.21877	NM_028139		100
	chr12:33832408..33832455,-	ENSMUST00000145769.1	2.95523	2.33675	1.50031	0.600909	1.09478	1.57204	14.8168	10.1886	5.98305	2.81416	4.21877	NM_028139		89
	chr12:33832408..33832455,-	ENSMUST00000172344.1	2.95522	2.33674	1.5003	0.600908	1.09479	1.57204	14.8168	10.1886	5.98305	2.81416	4.21877	NM_028139		90
	chr8:96958042..96958070,-	ENSMUST00000180612.1	2.94764	3.29384	2.46636	1.50201	1.56908	0.519317	5.48448	7.63423	4.16981	2.26478	1.65853	NM_022331		-27541
	chr8:96958159..96958197,-	ENSMUST00000180445.1	2.37387	1.87593	2.04453	1.72197	1.23466	1.92981	9.64157	6.50971	8.67557	7.09587	4.33106	NM_022331		-34457
	chrX:166416788..166416814,-	ENSMUST00000154810.1	2.3453	1.10386	0.354812	-0.0408902	0.263081	4.8338	22.5489	9.7717	6.40901	4.58295	5.77472	NM_001290506		0
	chr3:7612702..7612705,+	ENSMUST00000181286.1	3.90166	3.22661	3.22242	0.668784	0.378083	1.35746	18.7981	11.903	13.0369	2.80423	1.77389	NM_008371		0
	Up-regulated in IL4/IL13 stimulation
	Cluster ID	Transcript ID	Fold Change (Log FC)					Expression (TPM)						Near by protein coding genes		Distance
			2h	4h	6h	12h	24h	0h	2h	4h	6h	12h	24h
	chr16:77329440..77329490,+	ENSMUST00000183099.1	1.63267	3.02642	3.22792	2.21683	1.34149	3.05345	7.23185	17.9978	17.9082	10.0209	6.07825	NM_013918		-212400
	chr16:77329440..77329490,+	ENSMUST00000182548.1	1.63268	3.02643	3.22793	2.21684	1.34151	3.05345	7.23185	17.9978	17.9082	10.0209	6.07825	NM_013918		-212408
	chr16:77329440..77329490,+	ENSMUST00000182601.1	1.63269	3.02644	3.22794	2.21684	1.34154	3.05345	7.23185	17.9978	17.9082	10.0209	6.07825	NM_013918		-212425
	chr16:77329491..77329598,+	ENSMUST00000170849.1	1.6135	2.44888	2.52971	2.04482	1.19525	21.5067	61.9773	104.079	104.558	84.3508	47.7638	NM_013918		-212479
	chr16:77329602..77329622,+	ENSMUST00000182748.1	2.12656	3.52787	3.66751	2.92607	1.18263	1.96158	8.90084	23.0877	22.0968	15.4172	4.6052	NM_013918		-212548
	chr3:7612702..7612705,+	ENSMUST00000181286.1	2.56988	2.83421	3.84074	2.21375	-1.82784	1.35746	7.63341	9.03937	13.5553	5.36161	0.702488	NM_008371		0
	chr2:36072269..36072306,+	ENSMUST00000147012.1	0.985377	1.61392	1.8751	2.84894	3.65725	0.134249	0.842298	0.367336	0.592676	1.42838	2.97188	NM_008969		12924
	chr2:36072269..36072306,+	ENSMUST00000122948.1	0.985368	1.61392	1.87511	2.84897	3.65725	0.134249	0.842298	0.367336	0.592676	1.42838	2.97188	NM_008969		12924
